# Supplementary material for: Revisiting mutational resistance to ampicillin and cefotaxime in Haemophilus influenzae
Source: Genome Med. 2024 Dec 4;16:140. doi: 10.1186/s13073-024-01406-4 (PMC11616347; doi:10.1186/s13073-024-01406-4)
Supplement: Supplementary file 2 — Additional file 2. Supplementary Tables. This file contains all Supplementary Tables. Table S1 Isolates used for the literature review, Table S2 global public pubMLST cohort, Table S3 clinical cohort, Table S4 Previously defined PBP3 resistance groups for Haemophilus influenzae, Table S5 Previously proposed PBP3 group-specific AA substitutions and cefotaxime minimum inhibitory concentrations, Table S6 Consistency index report obtained from the homoplasy analysis, Table S7 Summary of 44 ftsI variants resulting in PBP3 substitutions and occurring in a minimum of 10 isolates of the clinical cohort, Table S8 Haplotypes across 44 protein-altering ftsI variants observed within a minimum of 10 from 247 isolates. [file 13073_2024_1406_MOESM2_ESM.xlsx]

## Sheet: Table S1
Table S1: Set of 291 beta-lactamase negative Haemophilus influenzae isolates obtained by the literature review.
Title	DOI	Last name of first author	Publication month and year	Determition of β-lactamase production	Method for MIC determition	Medium for MIC Determination	Region screened for mutations	Country, isolation year	StrainID	Accession No.	β-lactamase	GDT_AMP	GDT_CTX	BM_CLSI_AMP	BM_CLSI_CTX	BM_EUCAST_AMP	BM_EUCAST_CTX	D350	S357	A368	L376	M377	S385	L389	L405	D410	G415	V436	A437	I449	V479	L465	E482	V489	G490	A502	V511	R517	N526	A530	PBP3 group	Additional substitutions
Contribution of β-lactamase and PBP amino acid substitutions to amoxicillin/clavulate resistance in β-lactamase-positive, amoxicillin/clavulate-resistant Haemophilus influenzae	10.1093/jac/dkg474	Matic	December 2003	BD BBL Cefise paper discs, PCR amplification of blaTEM-1 and blaROB-1	Broth microdilution (CLSI)	Haemophilus test medium acc. to NCCLS guidlines (now CLSI)	AA 280-569	Japan, 1997-2000	BLR1		-				0.5			D350N	S357N																	A502T	V511A		N526K		IIc	yes
									BLR2		-				0.5													V436A											N526K		IIa	yes
									BLR3		-				0.5													V436A											N526K		IIa	yes
									BLR5		-				1			D350N	S357N			M377I	S385T	L389F															N526K		III+	yes
									BLR6		-				1			D350N	S357N			M377I	S385T	L389F															N526K		III+	yes
									BLR8		-				0.25			D350N	S357N																	A502T	V511A		N526K		IIc	yes
									BLR9		-				1			D350N	S357N			M377I	S385T	L389F															N526K		III+	yes
Horizontal Gene Transfer of ftsI, Encoding Penicillin-Binding Protein 3, in Haemophilus influenzae	10.1128/AAC.01545-06	Takahata	May 2007	NA	Broth microdilution (CLSI)	acc. to CLSI guidlines	AA 273-603	Japan, 1997-2003	MSC02070	AB267863	-			≥ 8				D350N	S357N			M377I	S385T	L389F															N526K		III+	yes
									MSC07237	AB257096	-			4				D350N	S357N			M377I	S385T	L389F															N526K		III+	yes
									MSC02149	AB257099	-			≥ 8				D350N	S357N			M377I	S385T	L389F															N526K		III+	yes
									MSC02022	AB267864	-			1				D350N	S357N			M377I	S385T															R517H			III-like	yes
									MSC06647(HI00128)	AB186949	-			2				D350N	S357N																	A502T			N526K		IIc	yes
									MSC06651(HI00132)	AB186953	-			2				D350N	S357N			M377I	S385T	L389F													V511A	R517H			III-like+	yes
									MSC06663(HI00144)	AB186965	-			1				D350N	S357N			M377I	S385T	L389F															N526K		III+	yes
									MSC07169	AB267865	-			1				D350N																		A502T			N526K		IIc	yes
									MSC07771	AB267866	-			2				D350N	S357N																	A502T			N526K		IIc	yes
Mutant ftsI genes in the emergence of penicillin-binding protein-mediated β-lactam resistance in Haemophilus influenzae in Norway	10.1111/j.1469-0691.2009.03052.x	Skaare	August 2010	Chromogenic cephalosporin assay with nitrocefin as substrate	Gradient diffustion test (AB Biodisk)	Mueller–Hinton agar enriched with 1% haemoglobin and 1% BBL IsoVitaleX Enrichment	AA 338-573	Norway, 2004	Skaare_01	FM163635	-	1	0.064					D350N																	G490E				N526K	A530S	IIa	yes
									Skaare_02	FM163677	-	1	0.125																							A502T			N526K		IIc	no
									Skaare_03	FM163643	-	1	0.125																										N526K		IIa	no
									Skaare_04	FM163644	-	0.25	0.016																							A502S					miscellaneous	no
									Skaare_05	FM163649	-	0.5	0.032					D350N																							miscellaneous	no
									Skaare_06	FM163676	-	0.25	0.016																A437S												miscellaneous	no
Polymorphism in ftsI gene and β-lactam susceptibility in Portuguese Haemophilus influenzae strains: clonal dissemination of β-lactamase-positive isolates with decreased susceptibility to amoxicillin/clavulanic acid	10.1093/jac/dkq533	Barbosa	January 2011	Chromogenic cephalosporin assay with nitrocefin as substrate, PCR amplification of 1091 bp segment of blaTEM-1 in β-lactamase producing isolates	Broth microdilution (CLSI)	Haemophilus test medium (acc. to CLSI guidlines)	transpeptidase domain AA 331-570	Portugal, 2001-2008	9362		-			2				D350N																		A502T			N526K		IIc	yes
									9733	FR748033	-			2				D350N				M377I														A502V			N526K		IIb	yes
									10184		-			1				D350N																		A502T			N526K		IIc	yes
									10189		-			2				D350N				M377I														A502V			N526K		IIb	yes
									10343		-			2				D350N				M377I														A502V			N526K		IIb	yes
									9885		-			1				D350N				M377I														A502V			N526K		IIb	yes
									10029		-			1																					G490E	A502V			N526K		IIb	yes
									10185		-			1																I449V									N526K		IId	no
									10188		-			1				D350N																		A502T			N526K		IIc	yes
									8689		-			1																I449V									N526K		IId	no
									10398		-			1																I449V									N526K		IId	no
									7809		-			1																					G490E	A502V			N526K		IIb	yes
									5428		-			2				D350N				M377I													G490E	A502V			N526K		IIb	yes
									6756		-			2				D350N				M377I													G490E	A502V			N526K		IIb	yes
									10246	FR748031	-			1				D350N	S357N			M377I	S385T															R517H			III-like	yes
									5674		-			2																						A502T			N526K		IIc	no
									6171	FR748007	-			2																						A502T			N526K		IIc	no
									6651		-			2																						A502T			N526K		IIc	no
									10239		-			1				D350N				M377I													G490E	A502V			N526K		IIb	yes
									7948	FR748012	-			2				D350N																		A502T			N526K		IIc	yes
									10351		-			≥ 8				D350N				M377I														A502V			N526K		IIb	yes
									6086		-			2																I449V									N526K		IId	no
									6216		-			2																I449V									N526K		IId	no
									10186		-			≥ 8				D350N	S357N			M377I	S385T															R517H			III-like	yes
									8957		-			1				D350N				M377I														A502V			N526K		IIb	yes
									8745		-			1				D350N				M377I													G490E	A502V			N526K		IIb	yes
									9898		-			2																						A502T			N526K		IIc	no
									10356		-			1				D350N				M377I														A502V			N526K		IIb	yes
									7324		-			2																					G490E	A502V			N526K		IIb	yes
									7368		-			2																					G490E	A502V			N526K		IIb	yes
									7559		-			2																					G490E	A502V			N526K		IIb	yes
									8811		-			2																					G490E	A502V			N526K		IIb	yes
									8699		-			2																					G490E	A502V			N526K		IIb	yes
									7459		-			2				D350N				M377I														A502V			N526K		IIb	yes
									7462		-			1				D350N				M377I														A502V			N526K		IIb	yes
									7732		-			2				D350N				M377I														A502V			N526K		IIb	yes
									8914		-			2				D350N				M377I														A502V			N526K		IIb	yes
									6239		-			2				D350N				M377I														A502V			N526K		IIb	yes
									6346		-			2				D350N				M377I														A502V			N526K		IIb	yes
									8691	FR748017	-			1				D350N				M377I														A502V			N526K		IIb	yes
									9928		-			1				D350N				M377I														A502V			N526K		IIb	yes
									9276		-			2				D350N				M377I														A502V			N526K		IIb	yes
Prevalence and genotypic characteristics of β-lactamase-negative ampicillin-resistant Haemophilus influenzae in Australia	10.1093/jac/dkr035	Witherden	February 2011	Chromogenic cephalosporin assay with nitrocefin as substrate	Broth microdilution (CLSI)	Haemophilus test medium (acc. to CLSI guidlines)	transpeptidase domain AA 239-539	Australia	B124	HQ858053	-			1				D350N	S357N			M377I	S385T															R517H			III-like	yes
									J028	HQ858052	-			0.25																								R517H			I	no
									J078	HQ858054	-			0.25																								R517H			I	no
									T030	HQ858055	-			0.5																								R517H			I	no
									J001	HQ858034	-			1				D350N				M377I													G490E	A502V			N526K		IIb	yes
									J017	HQ858044	-			0.5				D350N				M377I														A502V			N526K		IIb	yes
									J081	HQ858025	-			0.5				D350N				M377I														A502V			N526K		IIb	yes
									J082	HQ858029	-			0.5				D350N				M377I														A502V			N526K		IIb	yes
									J089	HQ858018	-			1				D350N											A437S							A502V			N526K		IIb	yes
									J134	HQ858022	-			1				D350N				M377I														A502V			N526K		IIb	yes
									T039	HQ858038	-			0.5				D350N				M377I														A502V			N526K		IIb	yes
									T042	HQ858045	-			1				D350N											A437S							A502V			N526K		IIb	yes
									T045	HQ858040	-			1				D350N				M377I														A502V			N526K		IIb	yes
									T046	HQ858039	-			0.5				D350N				M377I														A502V			N526K		IIb	yes
									T073	HQ858041	-			0.5				D350N											A437S							A502V			N526K		IIb	yes
									J118	HQ858028	-			1				D350N				M377I														A502V			N526K		IIb	yes
									B012	HQ858042	-			2				D350N																		A502T			N526K		IIc	yes
									J092	HQ858017	-			2				D350N																		A502T			N526K		IIc	yes
									T090	HQ858016	-			1				D350N																		A502T			N526K		IIc	yes
									T100	HQ858046	-			0.5				D350N																		A502T			N526K		IIc	yes
									T104	HQ858043	-			2				D350N								D410N					V479F		E482K		G490E				N526K	A530S	IIa	yes
									J093	HQ858031	-			1				D350N			L376I			L389V											G490E				N526K	A530S	IIa	yes
									J127	HQ858021	-			1				D350N																	G490E				N526K	A530S	IIa	yes
									T022	HQ858037	-			1				D350N																	G490E				N526K	A530S	IIa	yes
									T116	HQ858030	-			0.5				D350N																	G490E				N526K	A530S	IIa	yes
									J009	HQ858019	-			1				D350N							L405F														N526K		IIa	yes
									J115	HQ858032	-			1				D350N																	G490E				N526K	A530S	IIa	yes
									J084	HQ858026	-			1																						A502V			N526K		IIb	no
									J090	HQ858056	-			1																						A502V			N526K		IIb	no
									B105	HQ858035	-			2																I449V				V489R					N526K		IId	yes
									J083	HQ858027	-			1																I449V									N526K		IId	no
									J137	HQ858023	-			1																I449V									N526K		IId	no
									J096	HQ858020	-			2																I449V									N526K		IId	no
									J130	HQ858024	-			1																I449V									N526K		IId	no
									J043	HQ858033	-			1																									N526K		IIa	no
									T025	HQ858036	-			1																		L465F							N526K	A530S	IIa	yes
									J091	HQ858015	-			0.5																											no substitution AA 350-530	no
									J139	HQ858047	-			1																						A502V					miscellaneous	no
									T031	HQ858014	-			0.5				D350N																							miscellaneous	no
									T070	HQ858048	-			0.25																											no substitution AA 350-530	no
									T089	HQ858050	-			0.5													G415R														miscellaneous	no
									T103	HQ858049	-			0.5				D350N																							miscellaneous	no
									T110	HQ858051	-			1				D350N																							miscellaneous	no
Microbiological characterization of Streptococcus pneumoniae and non-typeable Haemophilus influenzae isolates as primary causes of acute otitis media in Bulgarian children before the introduction of conjugate vaccines	10.1186/1476-0711-12-6	Setchanova	March 2013	Chromogenic cephalosporin assay with nitrocefin as substrate	Broth microdilution (CLSI)	Haemophilus test medium (acc. to CLSI guidlines)	AA 350-530	Bulgaria, 1994-2011	Setchanova_01		-			4																								R517H			I	no
									Setchanova_02		-			2																									N526K		IIa	no
									Setchanova_04		-			4				D350N				M377I													G490E	A502V			N526K		IIb	yes
									Setchanova_05		-			4				D350N				M377I													G490E	A502V			N526K		IIb	yes
									Setchanova_06		-			4				D350N																		A502T			N526K		IIc	yes
Ampicillin resistance of invasive Haemophilus influenzae isolates in Germany 2009-2012	10.1016/j.ijmm.2015.08.028	Lâm	October 2015	Chromogenic nitrocefin disc, PCR amplification of blaTEM-1 and blaROB-1 gene sequence (Hasegawa et al. [2003])	Gradient diffustion test (Etest, bioMérieux)	Mueller-Hinton agar with 5% defibrinated horse blood and 20 mg/L NAD (MH-F, acc. to EUCAST)	transpeptidase domain AA 330-530	Germany, 2009-2012	H613		-	1						D350N				M377I														A502V			N526K		IIb	yes
									H727		-	1						D350N				M377I														A502V			N526K		IIb	yes
									H791		-	1						D350N				M377I														A502V			N526K		IIb	yes
									H823		-	1						D350N				M377I														A502V			N526K		IIb	yes
									H843		-	1						D350N				M377I													G490E	A502V			N526K		IIb	yes
									H844		-	1																								A502V			N526K		IIb	no
									H891		-	1																							G490E				N526K	A530S	IIa	yes
									H896		-	1						D350N				M377I														A502V			N526K		IIb	yes
									H959		-	1																													no substitution AA 350-530	no
									H994		-	1																											N526K	A530S	IIa	yes
									H1082		-	1						D350N				M377I														A502V			N526K		IIb	yes
									H1122		-	1																		I449V									N526K		IId	no
									H1139		-	1						D350N																	G490E				N526K	A530S	IIa	yes
									H1155		-	1						D350N				M377I													G490E	A502V			N526K		IIb	yes
									H1209		-	1						D350N				M377I													G490E	A502V			N526K		IIb	yes
									H1244		-	1						D350N				M377I														A502V			N526K		IIb	yes
									H500		-	1.5								A368T																A502T			N526K		IIc	yes
									H705		-	1.5						D350N	S357N			M377I	S385T	L389F														R517H			III-like+	yes
									H795		-	1.5																							G490E	A502V			N526K		IIb	yes
									H807		-	1.5						D350N				M377I														A502V			N526K		IIb	yes
									H850		-	1.5						D350N				M377I														A502V			N526K		IIb	yes
									H918		-	1.5						D350N				M377I													G490E	A502V			N526K		IIb	yes
									H941		-	1.5						D350N																		A502T			N526K		IIc	yes
									H979		-	1.5						D350N				M377I														A502V			N526K		IIb	yes
									H1021		-	1.5						D350N				M377I														A502V			N526K		IIb	yes
									H1099		-	1.5						D350N				M377I														A502V			N526K		IIb	yes
									H1101		-	1.5						D350N				M377I														A502V			N526K		IIb	yes
									H1110		-	1.5						D350N				M377I													G490E	A502V			N526K		IIb	yes
									H1224		-	1.5						D350N				M377I														A502V			N526K		IIb	yes
									H1236		-	1.5						D350N				M377I														A502V			N526K		IIb	yes
									H1090		-	2						D350N				M377I													G490E	A502V			N526K		IIb	yes
									H1182		-	3						D350N				M377I														A502V			N526K		IIb	yes
									H1257		-	4						D350N	S357N	A368T		M377I	S385T	L389F												A502V		R517H			III-like+	yes
Ampicillin resistance in Haemophilus influenzae from COPD patients in the UK	10.2147/COPD.S135338	Maddi	May 2017	Chromogenic cephalosporin assay with nitrocefin as substrate	Gradient diffustion test (E-strip, Oxoid)	ISA + 5% defibrinated horse blood + 20 mg/L NAD	transpeptidase domain AA 338-573	NA	Pt1-0M		-	≤ 0.125																													no substitution AA 350-530	no
									Pt1-6M		-	0.25																													no substitution AA 350-530	no
									Pt1-24M		-	0.5						D350N											A437S												miscellaneous	no
									Pt3-6M		-	0.5																													no substitution AA 350-530	no
									Pt3-12M		-	1						D350N				M377I														A502V			N526K		IIb	yes
									Pt6-18M		-	1						D350N											A437S												miscellaneous	no
									Pt10-24M		-	0.25																													no substitution AA 350-530	no
Detection of beta-lactamase-negative ampicillin resistance in Haemophilus influenzae in Belgium	10.1016/j.diagmicrobio.2018.10.009	Schotte	March 2019	Chromogenic cephalosporin assay with nitrocefin as substrate, BD BBL Cefise paper discs	Gradient diffustion test (Etest, bioMérieux)	Mueller-Hinton agar with 5% defibrinated horse blood and 20 mg/L NAD (MH-F, acc. to EUCAST)	transpeptidase domain AA 326-532	Belgium, 2013-2016	14/1439		-	2	0.125																										N526K		IIa	no
									14/0403		-	2	0.125					D350N				M377I														A502V			N526K		IIb	yes
									14/0787		-	2	0.064																							A502V			N526K		IIb	no
									14/1650		-	2	0.032																						G490E	A502V			N526K		IIb	yes
									14/1861b		-	2	0.125					D350N				M377I														A502V			N526K		IIb	yes
									15/0648		-	2	0.125					D350N				M377I														A502V			N526K		IIb	yes
									16/0446		-	2	0.125					D350N				M377I														A502V			N526K		IIb	yes
									16/0467		-	2	0.125					D350N				M377I														A502V			N526K		IIb	yes
									16/1850		-	2	0.125					D350N				M377I														A502V			N526K		IIb	yes
									16/1889		-	2	0.125					D350N				M377I														A502V			N526K		IIb	yes
									13/1474		-	2	0.064					D350N																		A502T			N526K		IIc	yes
									14/0643		-	2	0.064																							A502T			N526K		IIc	no
									16/0075		-	2	0.064																							A502T			N526K		IIc	no
									16/0924		-	4	0.125					D350N																		A502T			N526K		IIc	yes
									14/1861a		-	0.5	0.032					D350N																							miscellaneous	no
									15/0096		-	1	0.064					D350N				M377I														A502V			N526K		IIb	yes
									16/0620		-	1	0.125					D350N				M377I														A502V			N526K		IIb	yes
									16/1721		-	1	0.064					D350N				M377I														A502V			N526K		IIb	yes
									15/0086		-	1	0.064					D350N																		A502T			N526K		IIc	yes
									15/0146		-	1	0.064					D350N																		A502T			N526K		IIc	yes
Molecular epidemiology of imipenem resistance in invasive Haemophilus influenzae infections in Germany in 2016	10.1093/jac/dkaa159	Lâm	May 2020	Chromogenic nitrocefin disc	Gradient diffustion test (Etest, bioMérieux), Broth microdilution (EUCAST)	Mueller-Hinton agar with 5% defibrinated horse blood and 20 mg/L NAD (MH-F, acc. to EUCAST), Mueller-Hinton broth with 5% defibrinated lysed horse blood and 20 mg/L NAD (acc. to EUCAST guidelines)	transpeptidase domain AA 330-530	Germany, 2016	H2754		-	1.5	0.38					D350N				M377I														A502T			N526K		IIc	yes
									H3106		-	0.5	0.016																	I449V									N526K		IId	no
									H2876		-	1.5	0.047																												no substitution AA 350-530	no
									H2686		-	1	0.094					D350N																	G490E				N526K		IIa	yes
									H2540		-	2	0.094					D350N																		A502T			N526K		IIc	yes
									H2528		-	0.75	0.047					D350N																	G490E				N526K		IIa	yes
									H3099		-	1	0.064					D350N																	G490E				N526K		IIa	yes
									H2888		-	1	0.094					D350N				M377I														A502T			N526K		IIc	yes
									H2743		-	1.5	0.094					D350N				M377I														A502T			N526K		IIc	yes
									H2980		-	1.5	0.094					D350N				M377I														A502T			N526K		IIc	yes
									H2802		-	0.75	0.125						S357N																	A502T			N526K		IIc	yes
									H2744		-	1	0.125					D350N				M377I														A502T			N526K		IIc	yes
									H2684		-	1.5	0.125					D350N				M377I														A502T			N526K		IIc	yes
									H2629		-	0.75	0.032																										N526K		IIa	no
									H3041		-	0.38	0.047					D350N																	G490E				N526K		IIa	yes
									H2880		-	1	0.047																						G490E	A502T			N526K		IIc	yes
									H2793		-	1	0.047					D350N				M377I													G490E	A502T			N526K		IIc	yes
									H2841		-	1.5	0.047					D350N				M377I														A502T			N526K		IIc	yes
									H2703		-	0.75	0.064					D350N				M377I														A502T			N526K		IIc	yes
									H2845		-	0.75	0.064					D350N																	G490E				N526K		IIa	yes
									H2766		-	1.5	0.094					D350N				M377I														A502V		R517H			I	yes
									H3053		-	0.5	0.064					D350N																	G490E				N526K		IIa	yes
									H2623		-	0.75	0.064					D350N																	G490E				N526K		IIa	yes
									H2738		-	1.5	0.064					D350N																		A502V			N526K		IIb	yes
									H2895		-	1	0.094					D350N																		A502V			N526K		IIb	yes
									H2982		-	1.5	0.094					D350N				M377I														A502T			N526K		IIc	yes
									H3006		-	1.5	0.094					D350N				M377I														A502T			N526K		IIc	yes
									H2576		-	2	0.094					D350N				M377I														A502T			N526K		IIc	yes
									H2984		-	1	0.032																							A502T			N526K		IIc	no
									H3049		-	0.5	0.047					D350N																	G490E				N526K		IIa	yes
									H2537		-	3	0.094					D350N				M377I														A502T			N526K		IIc	yes
									H2899		-	1	0.047					D350N											A437S							A502T			N526K		IIc	yes
									H2970		-	1	0.047																							A502T			N526K		IIc	no
									H2698		-	0.75	0.064					D350N																	G490E				N526K		IIa	yes
									H3042		-	1.5	0.094					D350N				M377I														A502T			N526K		IIc	yes
									H2561		-	1	0.032																							A502T			N526K		IIc	no
									H2772		-	1	0.032																							A502T			N526K		IIc	no
									H2734		-	1.5	0.032																							A502T			N526K		IIc	no
									H2775		-	3	0.032					D350N											A437S							A502T			N526K		IIc	yes
									H2660		-	0.75	0.047					D350N																	G490E				N526K		IIa	yes
									H2666		-	1	0.047																										N526K		IIa	no
									H2681		-	1	0.047																										N526K		IIa	no
									H2709		-	1	0.047																	I449V									N526K		IId	no
									H3012		-	1.5	0.047					D350N																	G490E				N526K		IIa	yes
									H2577		-	0.75	0.064																												no substitution AA 350-530	no
									H2840		-	1	0.064					D350N				M377I														A502T			N526K		IIc	yes
									H2691		-	1	0.064					D350N																	G490E				N526K		IIa	yes
									H2555		-	1.5	0.064					D350N				M377I													G490E				N526K		IIa	yes
									H2658		-	1.5	0.064					D350N				M377I																	N526K		IIa	yes
									H2776		-	1.5	0.064					D350N				M377I														A502T			N526K		IIc	yes
									H3087		-	1.5	0.064																							A502V			N526K		IIb	no
									H2710		-	1.5	0.064					D350N																		A502V			N526K		IIb	yes
									H2790		-	3	0.064					D350N				M377I														A502T			N526K		IIc	yes
									H2670		-	8	0.125					D350N	S357N																	A502T			N526K		IIc	yes
									H2544		-	1.5	0.19					D350N				M377I														A502T			N526K		IIc	yes
Evaluation of the Haemophilus influenzae EUCAST and CLSI disc diffusion methods to recognize aminopenicillin and amoxicillin/clavulate resistance	10.1093/jac/dkaa229	Fernando	June 2020	Chromogenic nitrocefin disc, Whole genome sequencing	Broth microdilution (EUCAST and CLSI)	Mueller-Hinton broth with 5% defibrinated lysed horse blood and 20 mg/L NAD (acc. to EUCAST guidelines), Haemophilus test medium (acc. to CLSI guidlines)	NA	Australia, 2017	Ferndo_1		-			1		2						M377I																	N526K		IIa	yes
									Ferndo_2		-			1		1																							N526K		IIa	no
									Ferndo_3		-			4		≥ 8																							N526K		IIa	no
									Ferndo_4		-			1		2																							N526K		IIa	no
									Ferndo_5		-			≥ 8		≥ 8						M377I	S385T	L389F														R517H			III-like+	no
									Ferndo_6		-			1		≥ 8																							N526K		IIa	no
									Ferndo_7		-			1		2																							N526K		IIa	no
									Ferndo_8		-			4		2						M377I																	N526K		IIa	yes
									Ferndo_9		-			1		1																							N526K		IIa	no
									Ferndo_10		-			1		2						M377I	S385T	L389F															N526K		III+	no
									Ferndo_11		-			1		1																							N526K		IIa	no
									Ferndo_12		-			1		1																							N526K		IIa	no
									Ferndo_13		-			1		2																							N526K		IIa	no
									Ferndo_14		-			2		1																							N526K		IIa	no
									Ferndo_15		-			2		2						M377I	S385T	L389F															N526H		miscellaneous	no
									Ferndo_16		-			1		1																							N526K		IIa	no
									Ferndo_17		-			1		2																						R517H			I	no
									Ferndo_18		-			≥ 8		4																							N526K		IIa	no
Cefotaxime resistance in invasive Haemophilus influenzae isolates in Germany 2016–19: prevalence, epidemiology and relevance of PBP3 substitutions	10.1093/jac/dkaa557	Nürnberg	January 2021	Chromogenic nitrocefin disc, Whole genome sequencing	Gradient diffustion test (Etest, bioMérieux) for ampicillin, amoxicillin/clavulanate, meropenem, cefotaxime, Broth microdilution (EUCAST) for cefotaxime	Mueller-Hinton agar with 5% defibrinated horse blood and 20 mg/L NAD (MH-F, acc. to EUCAST), Mueller-Hinton broth with 5% defibrinated lysed horse blood and 20 mg/L NAD (acc. to EUCAST guidelines)	AA D350-E603	Germany, 2016-2019	H4379		-	4	1.5				2	D350N	S357N			M377I	S385T	L389F															N526K		III+	yes
									H4494		-	32	1.5				1	D350N	S357N			M377I	S385T	L389F														R517H			III-like+	yes
									H4503		-	32	1.5				1	D350N	S357N			M377I	S385T	L389F														R517H			III-like+	yes
									H3229		-	16	1				1	D350N	S357N			M377I	S385T	L389F														R517H			III-like+	yes
									H3630		-	6	1				1	D350N	S357N			M377I	S385T	L389F														R517H			III-like+	yes
									H3632		-	24	1				1	D350N	S357N			M377I	S385T	L389F															N526K		III+	yes
									H3805		-	1.5	1				1	D350N	S357N			M377I	S385T	L389F															N526K		III+	yes
									H3653		-	2	0.75				1	D350N	S357N			M377I	S385T	L389F															N526K		III+	yes
									H2754		-	1.5	0.38				0.5	D350N				M377I																	N526K		IIa	yes
									H3934		-	3	0.38				0.5	D350N	S357N			M377I	S385T	L389F											G490E				N526K		III+	yes
									H4491		-	1	0.19				0.25	D350N	S357N			M377I	S385T															R517H			III-like	yes
									H4523		-	0.5	0.19				0.25																						N526K		IIa	no
									H4538		-	12	0.19				0.25	D350N	S357N																				N526K		IIa	yes
									H3664		-	1	0.19				0.125	D350N																					N526K		IIa	yes
									H4960		-	24	0.19				0.125	D350N	S357N			M377I	S385T															R517H			III-like	yes
									H5056		-	3	0.19				0.125	D350N	S357N			M377I	S385T															R517H			III-like	yes
									H5107		-	2	0.19				0.125	D350N	S357N			M377I	S385T															R517H			III-like	yes
									H2544		-	1.5	0.19					D350N				M377I														A502V			N526K		IIb	yes
									H2670		-	8	0.125				0.125	D350N	S357N			M377I														A502V			N526K		IIb	yes
									H4838		-	2	0.094				0.125	D350N				M377I														A502V			N526K		IIb	yes
									H3371		-	1.5	0.125				0.064	D350N				M377I														A502V			N526K		IIb	yes
									H3905		-	2	0.125				0.064	D350N				M377I														A502V			N526K		IIb	yes
									H4561		-	1.5	0.125				0.064	D350N				M377I														A502V			N526K		IIb	yes
									H2527		-	1.5	0.094				0.064																						N526K		IIa	no
									H2537		-	3	0.094				0.064	D350N				M377I														A502V			N526K		IIb	yes
									H2540		-	2	0.094				0.064	D350N																		A502T			N526K		IIc	yes
									H2576		-	2	0.094				0.064	D350N				M377I														A502V			N526K		IIb	yes
									H3335		-	8	0.094				0.064	D350N																	G490E	A502V			N526K		IIb	yes
									H3977		-	2	0.094				0.064	D350N				M377I													G490E	A502V			N526K		IIb	yes
									H4444		-	2	0.094				0.064	D350N																		A502T			N526K		IIc	yes
									H4702		-	3	0.094				0.064	D350N				M377I														A502V			N526K		IIb	yes
									H4757		-	2	0.094				0.064																		G490E				N526K		IIa	yes
									H4883		-	3	0.094				0.064																			A502T			N526K		IIc	no
									H2710		-	1.5	0.064				0.064	D350N																		A502T			N526K		IIc	yes
									H2790		-	3	0.064				0.064	D350N				M377I														A502V			N526K		IIb	yes
									H4531		-	1.5	0.064				0.064	D350N																	G490E				N526K		IIa	yes
									H2841		-	1.5	0.047				0.064	D350N				M377I														A502V			N526K		IIb	yes
									H3131		-	1.5	0.094				0.032	D350N				M377I														A502V			N526K		IIb	yes
									H3480		-	1.5	0.064				0.032	D350N																	G490E				N526K		IIa	yes
									H3857		-	1.5	0.064				0.032													I449V									N526K		IId	no
									H4023		-	1.5	0.064				0.032	D350N																		A502T			N526K		IIc	yes
									H4083		-	1.5	0.047				0.032	D350N				M377I														A502V			N526K		IIb	yes
									H4251		-	1.5	0.047				0.032					M377I								I449V									N526K		IId	yes
									H4679		-	1.5	0.047				0.032	D350N																	G490E				N526K		IIa	yes
									H2775		-	3	0.032				0.032	D350N																		A502V			N526K		IIb	yes
									H3543		-	1.5	0.032				0.016																			A502V			N526K		IIb	no

## Sheet: Table S2
Table S2: Set of 555 publicly available isolates from pubMLST.
id	isolate	aliases	country	continent	region	town_or_city	year	species	Serotype	genotype_comments	biotype	age_yr	age_range	sex	source	disease	epidemiology	AMX_MIC	AMX_SIR	AMC_MIC	AMC_SIR	CTX_MIC	CTX_SIR	CRO_MIC	CRO_SIR	bioproject_accession	biosample_accession	ENA_run_accession	comments	date_entered	ftsI	fucK	HAEM1263 (ftsI-full)	HAEM1891 (TEM-1)	adk	atpG	frdB	mdh	pgi	recA	ST (MLST)	clonal_complex (MLST)	ST-ftsI	ST-HAEM1263	references	id	M377I	S385T	L389F
5259	Rd_KW20	NC_000907	Unknown				1943/1944?	Haemophilus influenzae	NT	no cps loci assigned	VI					other	surveillance												isolated before 1972	2019-11-15	229	9	11		5	15	7	7	5	147	1621	ST-10 complex	1621-229	1621-11	22377449;24706866;28604066	5259	-1	-1	-1
5581	NCTC 8143	680; ATCC 33391; DSM 4690	UK	Europe			Unknown	Haemophilus influenzae	NT	no cps loci assigned																		LN831035		2019-11-18	10	1	9		1	1	1	1	1	5	3	ST-3 complex	2024-10-03	2024-09-03		5581	-1	-1	-1
5082	10810	NC_016809.1	UK	Europe			2010	Haemophilus influenzae	b	all genes present for genotype b					CSF	meningitis	sporadic case									PRJNA50409	SAMEA3138383		http//www.sanger.ac.uk/Projects/H_influenzae/ FQ312006 Assembly: GCF_000210875.1	2019-11-15	10	5	1	1	10	14	4	4	7	8	6	ST-6 complex	2024-10-06	2024-01-06	22377449;28604066	5082	-1	-1	-1
3319	LNP29042		France	Europe	68		2017	Haemophilus influenzae	NT	no cps loci assigned		69	65-69	female	blood	bacteraemia											ERS2719191			2018-03-21	19	14	296		1	1	1	15	1	5	1	ST-3 complex	1-19	1-296	31100360	3319	1	1	1
5381	ERS134744	477-sc-2012-05-02T12:16:04Z-1064928; ERR125025	Finland	Europe			2012	Haemophilus influenzae	NT	no cps loci assigned					ear	otitis media	surveillance											ERR125025		2019-11-15	4	14	24		1	1	1	15	1	5	1	ST-3 complex	2024-04-01	1-24	26311542	5381	-1	-1	-1
3540	LNP29676		France	Europe	76		2018	Haemophilus influenzae	NT	no cps loci assigned		6	2024-09-05		blood	bacteraemia														2018-07-17	8	15	17		14	7	1	16	4	1	2	ST-422 complex	2024-08-02	2-17		3540	-1	-1	-1
3253	H16-0301	NT3	Canada	North America			2016	Haemophilus influenzae	NT	no cps loci assigned																				2017-11-17	10	1	1	1	1	1	1	1	1	5	3	ST-3 complex	2024-10-03	2024-01-03		3253	-1	-1	-1
3423	LNP29447		France	Europe	75		2017	Haemophilus influenzae	NT	no cps loci assigned					eye															2018-03-21	26	1	324		1	1	1	1	1	5	3	ST-3 complex	3-26	3-324		3423	1	1	1
3345	LNP29190		France	Europe	97		2017	Haemophilus influenzae	a	all genes present for genotype a		3	0-4	male	blood	bacteraemia											ERS2719212			2018-03-21	59	1	48		4	17	4	2	9	6	4		4-59	4-48	31100360	3345	-1	-1	-1
3906	M08881		USA	North America			2001	Haemophilus influenzae	a	all genes present for genotype a																				2019-01-04	4	1	71		4	17	4	2	9	6	4		2024-04-04	4-71	31606037	3906	-1	-1	-1
3824	M04828		USA	North America			1998	Haemophilus influenzae	b	all genes present for genotype b																				2019-01-04	236	5	348		10	14	4	4	7	8	6	ST-6 complex	6-236	6-348	31606037	3824	-1	-1	-1
3864	M07565		USA	North America			2000	Haemophilus influenzae	b	all genes present for genotype b																				2019-01-04	240	5	350		10	14	4	4	7	8	6	ST-6 complex	6-240	6-350	31606037	3864	-1	-1	-1
4108	M16394		USA	North America			2007	Haemophilus influenzae	b	all genes present for genotype b																				2019-01-04	39	5	358	1	10	14	4	4	7	8	6	ST-6 complex	6-39	6-358	31606037	4108	-1	-1	-1
15942	PTHi-11310		Portugal	Europe			2010	Haemophilus influenzae	b	all genes present for genotype b					CSF	meningitis	surveillance											ERR2560724		2021-11-25	72	5	425		10	14	4	4	7	8	6	ST-6 complex	6-72	6-425	30391557	15942	-1	-1	-1
3547	LNP29703		France	Europe	62		2018	Haemophilus influenzae	c	all genes present for genotype c		53	50-54		CSF	meningitis														2018-07-17	102	6	65		7	11	6	6	16	9	7	ST-7 complex	7-102	7-65		3547	-1	-1	-1
3848	M06542		USA	North America			1999	Haemophilus influenzae	c	all genes present for genotype c																				2019-01-04	102	8	2		7	11	6	6	16	9	9	ST-7 complex	9-102	2024-02-09	31606037	3848	-1	-1	-1
3870	M07634		USA	North America			2000	Haemophilus influenzae	d	all genes present for genotype d																				2019-01-04	229	9	11		5	15	10	8	5	11	10	ST-10 complex	10-229	2024-11-10	31606037	3870	-1	-1	-1
3239	H16-0036	NT11	Canada	North America			2016	Haemophilus influenzae	NT	no cps loci assigned																				2017-11-17	27	14	33	1	1	8	1	9	14	13	11	ST-11 complex	11-27	11-33		3239	-1	-1	-1
16622	1D-1339		Denmark	Europe			2020	Haemophilus influenzae	NT	no cps loci assigned					sputum													ERR4014681		2022-01-22	215	14	428		1	8	1	9	14	13	11	ST-11 complex	11-215	11-428	33891188	16622	-1	-1	-1
3292	LNP28919		France	Europe	44		2017	Haemophilus influenzae	NT	no cps loci assigned		64	60-64	male	blood	bacteraemia											ERS2719172			2018-03-21	42	13	289		1	1	1	13	25	16	12	ST-12 complex	12-42	12-289	31100360	3292	-1	-1	-1
3538	LNP29670		France	Europe	92		2018	Haemophilus influenzae	NT	no cps loci assigned		69	65-69		blood	bacteraemia														2018-07-17	10	13	1		1	1	1	13	25	16	12	ST-12 complex	2024-10-12	2024-01-12		3538	-1	-1	-1
4106	M16278		USA	North America			2007	Haemophilus influenzae	NT	no cps loci assigned																				2019-01-04	249	13	357		1	1	1	13	25	16	12	ST-12 complex	12-249	12-357	31606037	4106	-1	-1	-1
5335	ERS134846	1207-sc-2012-05-02T12:20:22Z-1064938; ERR125035	Finland	Europe			2012	Haemophilus influenzae	NT	no cps loci assigned					ear	otitis media	surveillance											ERR125035		2019-11-15	8	4	61		3	9	8	14	8	4	13	ST-105 complex	2024-08-13	13-61	26311542	5335	-1	-1	-1
3203	H00-0045	NT14	Canada	North America			2000	Haemophilus influenzae	NT	no cps loci assigned																				2017-11-16	1	1	291	1	5	1	1	1	2	5	14	ST-3 complex	2024-01-14	14-291		3203	1	-1	-1
3858	M07320		USA	North America			2000	Haemophilus influenzae	NT	no cps loci assigned																				2019-01-04	10	1	74	1	5	1	1	1	2	5	14	ST-3 complex	2024-10-14	14-74	31606037	3858	-1	-1	-1
4117	M16963		USA	North America			2008	Haemophilus influenzae	NT	no cps loci assigned																				2019-01-04	250	1	88		5	1	1	1	2	5	14	ST-3 complex	14-250	14-88	31606037	4117	-1	-1	-1
4161	M18826		USA	North America			2009	Haemophilus influenzae	NT	no cps loci assigned																				2019-01-04	209	1	359		5	1	1	1	2	5	14	ST-3 complex	14-209	14-359	31606037	4161	1	-1	-1
4237	M22976		USA	North America			2011	Haemophilus influenzae	NT	no cps loci assigned																				2019-01-04	254	1	92		5	1	1	1	2	5	14	ST-3 complex	14-254	14-92	31606037	4237	-1	-1	-1
5183	HI2114		USA	North America	Georgia		2001	Haemophilus influenzae	NT	no cps loci assigned					blood	bacteraemia	surveillance									PRJNA285220	SAMN03702707		invasive disease	2019-11-15	238	1	72		5	1	1	1	2	5	14	ST-3 complex	14-238	14-72	26404588	5183	-1	-1	-1
5747	LNP31163		France	Europe	63		2019	Haemophilus influenzae	NT	no cps loci assigned		94	90-94		blood	bacteraemia														2020-03-25	206	1	395		5	1	1	1	2	5	14	ST-3 complex	14-206	14-395		5747	1	-1	-1
15950	PTHi-12301		Portugal	Europe			2012	Haemophilus influenzae	NT	no cps loci assigned					blood	bacteraemia	surveillance											ERR2560736		2021-11-25	1	1	426		5	1	1	1	2	5	14	ST-3 complex	2024-01-14	14-426	30391557	15950	1	-1	-1
3311	LNP28998		France	Europe	49		2017	Haemophilus influenzae	e	all genes present for genotype e		39	35-39	male	CSF	meningitis											ERS2719186			2018-03-21	55	7	230	4	18	6	3	10	28	12	18	ST-18 complex	18-55	18-230	31100360	3311	-1	-1	-1
3903	M08769		USA	North America			2001	Haemophilus influenzae	e	all genes present for genotype e																				2019-01-04	55	7	231	1	18	6	3	10	28	12	18	ST-18 complex	18-55	18-231	31606037	3903	-1	-1	-1
3448	LNP29540		France	Europe	97		2017	Haemophilus influenzae	a	all genes present for genotype a		0	0-4	male	blood	bacteraemia											ERS2719288			2018-03-21	46	2	53		13	16	5	3	11	7	23	ST-23 complex	23-46	23-53	31100360	3448	-1	-1	-1
15948	PTHi-12277		Portugal	Europe			2012	Haemophilus influenzae	a	all genes present for genotype a					blood	bacteraemia	surveillance				S		S					ERR2560756		2021-11-25	46	2	184		13	16	5	3	11	7	23	ST-23 complex	23-46	23-184	30391557	15948	-1	-1	-1
16719	Strain 67		Canada	North America			2020	Haemophilus influenzae	a																	PRJNA543249		SRR9328977		2022-01-24	46	2	194		13	16	5	3	11	7	23	ST-23 complex	23-46	23-194		16719	-1	-1	-1
5430	DRS014174	ATCC 9327; DRR016066; Gifu098	Japan	Asia		Gifu	2014	Haemophilus influenzae	a	all genes present for genotype a					other	other	surveillance											DRR016066	Unknown	2019-11-15	230	7	252		20	12	25	20	23	19	30		30-230	30-252	26311542	5430	-1	-1	-1
5068	86-028NP	NC_007146	USA	North America			1987	Haemophilus influenzae	NT	no cps loci assigned					other	other										PRJNA11752	SAMN02603157		nasopharynx	2019-11-15	267	1	132	1	1	10	1	1	6	5	33	ST-3 complex	33-267	33-132	15968074;22377449;24706866;28604066	5068	-1	-1	-1
5197	Hi1247	ERR125038	Finland	Europe			1995	Haemophilus influenzae	NT	no cps loci assigned	V					otitis media	surveillance									PRJEB2400	SAMEA1411851	ERR125038		2019-11-15	178	1	67	1	1	10	1	1	6	5	33	ST-3 complex	33-178	33-67	24706866;28604066	5197	-1	-1	-1
3326	LNP29068		France	Europe	14		2017	Haemophilus influenzae	NT	no cps loci assigned		70	70-74	male	blood	bacteraemia											ERS2719197			2018-03-21	53	8	40		11	2	15	28	26	3	34	ST-34 complex	34-53	34-40	31100360	3326	-1	-1	-1
3555	LNP29729		France	Europe	33		2018	Haemophilus influenzae	NT	no cps loci assigned		0	0-4		blood	bacteraemia														2018-07-17	53	8	18		11	2	15	28	26	3	34	ST-34 complex	34-53	34-18		3555	-1	-1	-1
4032	M13285		USA	North America			2005	Haemophilus influenzae	NT	no cps loci assigned																				2019-01-04	248	8	355	1	11	2	15	28	26	3	34	ST-34 complex	34-248	34-355	31606037	4032	-1	-1	-1
4603	LNP30392		France	Europe	13		2018	Haemophilus influenzae	NT	no cps loci assigned		85	85-89		blood	bacteraemia														2019-03-11	71	8	108		11	2	15	28	26	3	34	ST-34 complex	34-71	34-108		4603	-1	-1	-1
3910	M08981		USA	North America			2002	Haemophilus influenzae	NT	no cps loci assigned																				2019-01-04	15	16	76		16	21	14	29	14	3	36		36-15	36-76	31606037	3910	-1	-1	-1
5193	Hi1200	ERR125034	Finland	Europe			1995	Haemophilus influenzae	NT	no cps loci assigned	II					otitis media	surveillance									PRJEB2400	SAMEA1411852	ERR125034		2019-11-15	15	16	7		16	21	14	29	14	3	36		36-15	36-7	24706866;28604066	5193	-1	-1	-1
3850	M06609		USA	North America			2000	Haemophilus influenzae	NT	no cps loci assigned																				2019-01-04	237	1	349		1	3	1	31	1	5	40	ST-3 complex	40-237	40-349	31606037	3850	-1	-1	-1
3872	M07659		USA	North America			2000	Haemophilus influenzae	NT	no cps loci assigned																				2019-01-04	241	1	75		1	3	1	31	1	5	40	ST-3 complex	40-241	40-75	31606037	3872	-1	-1	-1
4017	M13002		USA	North America			2005	Haemophilus influenzae	NT	no cps loci assigned																				2019-01-04	72	1	353		1	3	1	31	1	5	40	ST-3 complex	40-72	40-353	31606037	4017	-1	-1	-1
3919	M09121		USA	North America			2002	Haemophilus influenzae	NT	no cps loci assigned																				2019-01-04	34	1	229		17	4	17	7	12	11	41	ST-41 complex	41-34	41-229	31606037	3919	-1	-1	-1
5235	Hi486	ERR125026	Finland	Europe			1995	Haemophilus influenzae	NT	no cps loci assigned	VI					otitis media	surveillance									PRJEB2400	SAMEA1411802	ERR125026	otitis media	2019-11-15	276	1	141		17	4	17	7	12	11	41	ST-41 complex	41-276	41-141	24706866	5235	-1	-1	-1
5329	ERS134749	ERR125030; Hi1009	Finland	Europe			2012	Haemophilus influenzae	NT	no cps loci assigned					ear	otitis media	surveillance											ERR125030		2019-11-15	4	19	55		1	22	19	32	17	2	43		43-4	43-55	26311542	5329	-1	-1	-1
4452	M40804		Mali	Africa			2016	Haemophilus influenzae	b	all genes present for genotype b																				2019-01-04	10	3	1		10	14	4	4	3	8	44	ST-6 complex	44-10	44-1	31606037	4452	-1	-1	-1
3992	M11955		USA	North America			2004	Haemophilus influenzae	NT	no cps loci assigned																				2019-01-04	10	14	1		1	25	1	15	1	5	46	ST-3 complex	46-10	46-1	31606037	3992	-1	-1	-1
3849	M06548		USA	North America			1999	Haemophilus influenzae	d	all genes present for genotype d																				2019-01-04	229	9	11		5	15	7	7	5	11	47	ST-10 complex	47-229	47-11	31606037	3849	-1	-1	-1
3983	M11870		USA	North America			2004	Haemophilus influenzae	b	all genes present for genotype b																				2019-01-04	10	7	83		10	14	5	4	7	8	53	ST-6 complex	53-10	53-83	31606037	3983	-1	-1	-1
4015	M12871		USA	North America			2004	Haemophilus influenzae	b	all genes present for genotype b																				2019-01-04	10	7	70		10	14	5	4	7	8	53	ST-6 complex	53-10	53-70	31606037	4015	-1	-1	-1
3961	M10810		USA	North America			2003	Haemophilus influenzae	b	all genes present for genotype b																				2019-01-04	10	5	1		10	14	22	4	7	22	54	ST-6 complex	54-10	54-1	31606037	3961	-1	-1	-1
5432	DRS013893	DRR015776; Gifu099	Japan	Asia		Gifu	2014	Haemophilus influenzae	b	all genes present for genotype b					other	other	surveillance											DRR015776	Genome of Haemophilus influenzae serotype b, GTC_15012, Gifu099, N-015, NBRC_1stRun_lane8_N704_S508	2019-11-15	280	5	148		10	14	22	4	7	22	54	ST-6 complex	54-280	54-148	26311542	5432	-1	-1	-1
3926	M09362		USA	North America			2002	Haemophilus influenzae	b	all genes present for genotype b																				2019-01-04	138	5	77		10	14	4	4	31	8	55	ST-6 complex	55-138	55-77	31606037	3926	-1	-1	-1
3921	M09197		USA	North America			2002	Haemophilus influenzae	a	all genes present for genotype a																				2019-01-04	46	18	53		13	16	5	3	11	7	56	ST-23 complex	56-46	56-53	31606037	3921	-1	-1	-1
3933	M10149		USA	North America			2002	Haemophilus influenzae	a	all genes present for genotype a																				2019-01-04	46	18	78		13	16	5	3	11	7	56	ST-23 complex	56-46	56-78	31606037	3933	-1	-1	-1
16703	Strain 51		Canada	North America			2020	Haemophilus influenzae	a	all genes present for genotype a																PRJNA543249		SRR9328975		2022-01-24	46	18	192		13	16	5	3	11	7	56	ST-23 complex	56-46	56-192		16703	-1	-1	-1
3298	LNP28946		France	Europe	75		2017	Haemophilus influenzae	NT	no cps loci assigned		0	0-4	male	blood	bacteraemia											ERS2719177			2018-03-21	8	7	30		14	7	13	17	13	17	57	ST-57 complex	57-8	57-30	31100360	3298	-1	-1	-1
3320	LNP29043		France	Europe	73		2017	Haemophilus influenzae	NT	no cps loci assigned					bronchoalveolar lavage															2018-03-21	57	7	279		14	7	13	17	13	17	57	ST-57 complex	57-57	57-279		3320	-1	-1	-1
3543	LNP29694		France	Europe	38		2018	Haemophilus influenzae	NT	no cps loci assigned					bronchoalveolar lavage															2018-07-17	26	7	335	1	14	7	13	17	13	17	57	ST-57 complex	57-26	57-335		3543	1	1	1
3588	LNP29825		France	Europe	78		2018	Haemophilus influenzae	NT	no cps loci assigned					ear															2018-07-17	40	7	338		14	7	13	17	13	17	57	ST-57 complex	57-40	57-338		3588	1	1	1
3589	LNP29828		France	Europe	60		2018	Haemophilus influenzae	NT	no cps loci assigned		53	50-54		CSF	meningitis														2018-07-17	234	7	283		14	7	13	17	13	17	57	ST-57 complex	57-234	57-283		3589	-1	-1	-1
3602	LNP29888		France	Europe	17		2018	Haemophilus influenzae	NT	no cps loci assigned		73	70-74		blood	bacteraemia														2018-07-17	10	7	19		14	7	13	17	13	17	57	ST-57 complex	57-10	57-19		3602	-1	-1	-1
3825	M05115		USA	North America			1996	Haemophilus influenzae	NT	no cps loci assigned																				2019-01-04	8	7	49		14	7	13	17	13	17	57	ST-57 complex	57-8	57-49	31606037	3825	-1	-1	-1
4276	M24327		USA	North America			2012	Haemophilus influenzae	NT	no cps loci assigned																				2019-01-04	256	7	93		14	7	13	17	13	17	57	ST-57 complex	57-256	57-93	31606037	4276	-1	-1	-1
4614	LNP30451		France	Europe	79		2019	Haemophilus influenzae	NT	no cps loci assigned		81	80-84		CSF	meningitis														2019-03-11	108	7	280		14	7	13	17	13	17	57	ST-57 complex	57-108	57-280		4614	-1	-1	-1
5441	GE3	ID: 316650	Switzerland	Europe		Geneva	2009	Haemophilus influenzae	NT	no cps loci assigned					blood	bacteraemia	surveillance											LVZC00000000		2019-11-15	2	7	286		14	7	13	17	13	17	57	ST-57 complex	57-2	57-286	27756711	5441	1	-1	-1
5801	LNP31384		France	Europe	17		2020	Haemophilus influenzae	NT	no cps loci assigned		76	75-79		blood	bacteraemia														2020-03-25	287	7	149		14	7	13	17	13	17	57	ST-57 complex	57-287	57-149		5801	-1	-1	-1
4004	M12312		USA	North America			2004	Haemophilus influenzae	a	all genes present for genotype a																				2019-01-04	6	7	240	1	21	12	9	19	24	19	62		62-6	62-240	31606037	4004	-1	-1	-1
4040	M13387		USA	North America			2005	Haemophilus influenzae	a	all genes present for genotype a																				2019-01-04	6	7	241		21	12	9	19	24	19	62		62-6	62-241	31606037	4040	-1	-1	-1
3973	M11585		USA	North America			2003	Haemophilus influenzae	NT	no cps loci assigned																				2019-01-04	245	21	81		24	26	24	36	33	21	65		65-245	65-81	31606037	3973	-1	-1	-1
3839	M06155		USA	North America			1999	Haemophilus influenzae	e	all genes present for genotype e																				2019-01-04	55	11	230	1	18	6	3	10	28	12	66	ST-18 complex	66-55	66-230	31606037	3839	-1	-1	-1
5437	DRS013989	ATCC 8142; DRR015881; Gifu199	Japan	Asia		Gifu	2014	Haemophilus influenzae	e	all genes present for genotype e					other	other	surveillance											DRR015881	Genome of Haemophilus influenzae serotype e, GTC_15022, Gifu199, N-019, NBRC_2ndRun_lane8_N707_S508	2019-11-15	55	7	230		18	6	26	10	28	12	68	ST-18 complex	68-55	68-230	26311542	5437	-1	-1	-1
4171	M19325		USA	North America			2009	Haemophilus influenzae	e	all genes present for genotype e																				2019-01-04	55	22	230	1	18	6	3	10	28	12	69	ST-18 complex	69-55	69-230	31606037	4171	-1	-1	-1
4076	M14951		USA	North America			2006	Haemophilus influenzae	NT	no cps loci assigned																				2019-01-04	138	24	86		25	20	24	38	34	25	70		70-138	70-86	31606037	4076	-1	-1	-1
3972	M11362		USA	North America			2003	Haemophilus influenzae	NT	no cps loci assigned																			Has same rST as type strain for H.aegyptius. NCBI Taxonomy considers H.influenzae = H.aegyptius but it is not formally defined as such yet (see NCBI Taxonomy ID: 197575). rMLST reflects current NCBI Taxonomy status.	2019-01-04	244	14	80		25	20	28	40	34	25	72		72-244	72-80	31606037	3972	-1	-1	-1
3289	LNP28898		France	Europe	34		2017	Haemophilus influenzae	NT	no cps loci assigned		38	35-39	male	blood	bacteraemia											ERS2719169			2018-03-21	8	1	17		29	7	13	45	13	1	84	ST-84 complex	84-8	84-17	31100360	3289	-1	-1	-1
5201	Hi1513	ERR125070	Spain	Europe			2000	Haemophilus influenzae	NT	no cps loci assigned	IV					chronic obstructive pulmonary disease	surveillance									PRJEB2400	SAMEA1411807	ERR125070	COPD	2019-11-15	77	1	134		29	7	13	45	13	1	84	ST-84 complex	84-77	84-134	24706866;28604066	5201	-1	-1	-1
5425	ERS134828	ERR125106; Heamophilus_influenzae_RM7617-sc-2012-05-02T12:17:22Z-1290086	Finland	Europe			2012	Haemophilus influenzae	Inconclusive	Missing capsule genes					ear	otitis media	surveillance											ERR125106		2019-11-15	132	1	82		6	30	23	33	29	7	93	ST-222 complex	93-132	93-82	26311542	5425	-1	-1	-1
3317	LNP29026		France	Europe	17		2017	Haemophilus influenzae	b	all genes present for genotype b		87	85-89	male	blood	bacteraemia											ERS2719190			2018-03-21	10	5	1		31	14	4	4	7	8	95	ST-6 complex	95-10	95-1	31100360	3317	-1	-1	-1
4742	LNP30679		France	Europe	26		2019	Haemophilus influenzae	b	all genes present for genotype b		82	80-84		blood	bacteraemia														2019-07-16	3	5	113		31	14	4	4	7	8	95	ST-6 complex	95-3	95-113		4742	-1	-1	-1
3990	M11921		USA	North America			2004	Haemophilus influenzae	NT	no cps loci assigned																				2019-01-04	246	15	276		14	7	13	17	13	1	98	ST-57 complex	98-246	98-276	31606037	3990	-1	-1	-1
4033	M13349		USA	North America			2005	Haemophilus influenzae	NT	no cps loci assigned																				2019-01-04	8	15	17		14	7	13	17	13	1	98	ST-57 complex	98-8	98-17	31606037	4033	-1	-1	-1
5257	R2866	CP002277.1	USA	North America			1996	Haemophilus influenzae	NT	no cps loci assigned	VI					other	surveillance									PRJNA9621	SAMN02604259		child; meningitis. GCA_000165525.1	2019-11-15	37	1	20	1	5	33	7	22	41	29	99	ST-584 complex	99-37	99-20	22377449;24706866;28604066	5257	-1	-1	-1
3241	H16-0072	NT103	Canada	North America			2016	Haemophilus influenzae	NT	no cps loci assigned																				2017-11-17	27	14	33	1	1	1	1	9	14	13	103	ST-11 complex	103-27	103-33		3241	-1	-1	-1
15956	PTHi-12424		Portugal	Europe			2012	Haemophilus influenzae	NT	no cps loci assigned					CSF	meningitis	surveillance				S		S					ERR2560734		2021-11-25	116	14	106		1	1	1	9	14	13	103	ST-11 complex	103-116	103-106	30391557	15956	-1	-1	-1
3426	LNP29475		France	Europe	74		2017	Haemophilus influenzae	NT	no cps loci assigned		0	0-4	female	CSF	meningitis											ERS2719274			2018-03-21	37	2	20		3	9	8	14	8	4	105	ST-105 complex	105-37	105-20	31100360	3426	-1	-1	-1
3451	LNP29563		France	Europe	22		2017	Haemophilus influenzae	NT	no cps loci assigned		0	0-4	male	CSF	meningitis											ERS2719291			2018-03-21	8	2	5		3	9	8	14	8	4	105	ST-105 complex	105-8	105-5	31100360	3451	-1	-1	-1
3237	H14-0217	NT107	Canada	North America			2014	Haemophilus influenzae	NT	no cps loci assigned																				2017-11-17	43	16	264	2	33	8	16	49	2	3	107	ST-107 complex	107-43	107-264		3237	-1	-1	-1
3356	LNP29227		France	Europe	94		2017	Haemophilus influenzae	NT	no cps loci assigned					sputum															2018-03-21	22	16	321	1	33	8	16	49	2	3	107	ST-107 complex	107-22	107-321		3356	1	1	1
3432	LNP29486		France	Europe	78		2017	Haemophilus influenzae	NT	no cps loci assigned					sputum															2018-03-21	100	16	326		33	8	16	49	2	3	107	ST-107 complex	107-100	107-326		3432	1	1	-1
3440	LNP29520		France	Europe	75		2017	Haemophilus influenzae	NT	no cps loci assigned					sputum															2018-03-21	93	16	327		33	8	16	49	2	3	107	ST-107 complex	107-93	107-327		3440	1	1	1
3490	188701949	SMG_18_363	UK	Europe			2018	Haemophilus influenzae	NT	no cps loci assigned					sputum															2018-04-23	40	16	333		33	8	16	49	2	3	107	ST-107 complex	107-40	107-333		3490	1	1	1
5386	ERS134892	ERR125062; Heamophilus_influenzae_609-sc-2012-05-02T12:40:26Z-1290042	Finland	Europe			2012	Haemophilus influenzae	NT	no cps loci assigned					ear	otitis media	surveillance											ERR125062		2019-11-15	111	11	262		38	36	36	56	46	18	111		111-111	111-262	26311542	5386	-1	-1	-1
3822	M04818		USA	North America			1997	Haemophilus influenzae	NT	no cps loci assigned																				2019-01-04	8	31	5	1	3	9	8	14	8	4	112	ST-105 complex	112-8	112-5	31606037	3822	-1	-1	-1
4457	M40916		USA	North America			2016	Haemophilus influenzae	NT	no cps loci assigned																				2019-01-04	8	1	42		40	3	38	15	40	21	113	ST-1426 complex	113-8	113-42	31606037	4457	-1	-1	-1
3956	M10670		USA	North America			2003	Haemophilus influenzae	b	all genes present for genotype b																				2019-01-04	243	5	352		3	20	21	4	7	8	114	ST-6 complex	114-243	114-352	31606037	3956	-1	-1	-1
4222	M22533		USA	North America			2010	Haemophilus influenzae	b	all genes present for genotype b																				2019-01-04	10	3	1		10	14	4	4	7	8	117	ST-6 complex	117-10	117-1	31606037	4222	-1	-1	-1
3893	M08392		USA	North America			2001	Haemophilus influenzae	b	all genes present for genotype b																				2019-01-04	10	5	1		10	14	4	4	47	8	119	ST-6 complex	119-10	119-1	31606037	3893	-1	-1	-1
3902	M08723		USA	North America			2001	Haemophilus influenzae	e	all genes present for genotype e																				2019-01-04	55	10	230	1	18	6	3	10	28	14	121	ST-18 complex	121-55	121-230	31606037	3902	-1	-1	-1
4013	M12666		USA	North America			2004	Haemophilus influenzae	e	all genes present for genotype e																				2019-01-04	55	18	230	1	18	6	3	10	28	12	122	ST-18 complex	122-55	122-230	31606037	4013	-1	-1	-1
5438	DRS013897	ATCC 9833; DRR015785; Gifu103	Japan	Asia		Gifu	2014	Haemophilus influenzae	f	all genes present for genotype f					other	other	surveillance											DRR015785	Genome of Haemophilus influenzae serotype f, GTC_15017, Gifu103, N-020, NBRC_1stRun_lane8_N708_S508	2019-11-15	111	12	217		22	6	11	58	18	15	123	ST-123 complex	123-111	123-217	26311542	5438	-1	-1	-1
3305	LNP28972		France	Europe	14		2017	Haemophilus influenzae	f	all genes present for genotype f		65	65-69	female	blood	bacteraemia											ERS2719181			2018-03-21	6	11	4		22	19	11	22	19	15	124	ST-124 complex	124-6	124-4	31100360	3305	-1	-1	-1
3445	LNP29535		France	Europe	75		2017	Haemophilus influenzae	Inconclusive	Missing capsule genes		0	0-4	male	CSF	meningitis											ERS2719285			2018-03-21	94	11	329		22	19	11	22	19	15	124	ST-124 complex	124-94	124-329	31100360	3445	-1	-1	-1
3866	M07613		USA	North America			2001	Haemophilus influenzae	f	all genes present for genotype f																				2019-01-04	6	11	351		22	19	11	22	19	15	124	ST-124 complex	124-6	124-351	31606037	3866	-1	-1	-1
4025	M13180		USA	North America			2005	Haemophilus influenzae	f	all genes present for genotype f																				2019-01-04	6	11	354		22	19	11	22	19	15	124	ST-124 complex	124-6	124-354	31606037	4025	-1	-1	-1
4233	M22937		USA	North America			2011	Haemophilus influenzae	f	all genes present for genotype f																				2019-01-04	6	11	360		22	19	11	22	19	15	124	ST-124 complex	124-6	124-360	31606037	4233	-1	-1	-1
4273	M24320		USA	North America			2012	Haemophilus influenzae	f	all genes present for genotype f																				2019-01-04	255	11	361	1	22	19	11	22	19	15	124	ST-124 complex	124-255	124-361	31606037	4273	-1	-1	-1
4305	M25801		USA	North America			2013	Haemophilus influenzae	f	all genes present for genotype f																				2019-01-04	2	11	363		22	19	11	22	19	15	124	ST-124 complex	124-2	124-363	31606037	4305	1	-1	-1
5784	LNP31317		France	Europe	92		2020	Haemophilus influenzae	f	all genes present for genotype f		70	70-74		blood	bacteraemia														2020-03-25	6	11	396		22	19	11	22	19	15	124	ST-124 complex	124-6	124-396		5784	-1	-1	-1
15964	PTHi-13034		Portugal	Europe			2014	Haemophilus influenzae	Inconclusive	Missing capsule genes					blood	bacteraemia	surveillance											ERR2560726		2021-11-25	2	11	286		22	19	11	22	19	15	124	ST-124 complex	124-2	124-286	30391557	15964	1	-1	-1
3885	M08004		USA	North America			2002	Haemophilus influenzae	f	all genes present for genotype f																				2019-01-04	6	11	4		22	19	11	22	28	15	125	ST-124 complex	125-6	125-4	31606037	3885	-1	-1	-1
3833	M06042		USA	North America			1999	Haemophilus influenzae	f	all genes present for genotype f																				2019-01-04	6	11	4		22	19	11	22	19	35	126	ST-124 complex	126-6	126-4	31606037	3833	-1	-1	-1
3879	M07804		USA	North America			2000	Haemophilus influenzae	e	all genes present for genotype e																				2019-01-04	55	18	230	1	40	6	3	10	28	12	127	ST-18 complex	127-55	127-230	31606037	3879	-1	-1	-1
4361	M28324		USA	North America			2014	Haemophilus influenzae	e	all genes present for genotype e																				2019-01-04	258	18	366	1	40	6	3	10	28	12	127	ST-18 complex	127-258	127-366	31606037	4361	-1	-1	-1
3946	M10427		USA	North America			2003	Haemophilus influenzae	e	all genes present for genotype e																				2019-01-04	55	33	230	1	18	6	3	10	28	12	129	ST-18 complex	129-55	129-230	31606037	3946	-1	-1	-1
3556	LNP29736		France	Europe	18		2018	Haemophilus influenzae	NT	no cps loci assigned		72	70-74		CSF	meningitis														2018-07-17	27	14	33		1	1	1	53	14	13	134	ST-11 complex	134-27	134-33		3556	-1	-1	-1
3938	M10315		USA	North America			2003	Haemophilus influenzae	NT	no cps loci assigned																				2019-01-04	242	14	79		1	1	1	53	14	13	134	ST-11 complex	134-242	134-79	31606037	3938	-1	-1	-1
3256	H17-0113	NT136	Canada	North America			2017	Haemophilus influenzae	NT	no cps loci assigned																				2017-11-17	2	1	235		1	1	1	67	42	5	136	ST-3 complex	136-2	136-235		3256	1	-1	-1
3246	H16-0098	NT139	Canada	North America			2016	Haemophilus influenzae	NT	no cps loci assigned																				2017-11-17	10	14	1		1	1	1	45	14	21	139	ST-139 complex	139-10	139-1		3246	-1	-1	-1
4557	LNP30192		France	Europe	30		2018	Haemophilus influenzae	NT	no cps loci assigned		83	80-84		blood	bacteraemia														2019-03-11	10	14	105		1	1	1	45	14	21	139	ST-139 complex	139-10	139-105		4557	-1	-1	-1
3533	LNP29657		France	Europe	26		2018	Haemophilus influenzae	NT	no cps loci assigned					other														source unspecified	2018-07-17	26	35	304		1	1	1	15	53	38	142	ST-142 complex	142-26	142-304		3533	1	1	1
4116	M16860		USA	North America			2007	Haemophilus influenzae	NT	no cps loci assigned																				2019-01-04	52	35	39		1	1	1	15	53	38	142	ST-142 complex	142-52	142-39	31606037	4116	-1	-1	-1
4262	M24235		USA	North America			2012	Haemophilus influenzae	NT	no cps loci assigned																				2019-01-04	20	35	43		1	1	1	15	53	38	142	ST-142 complex	142-20	142-43	31606037	4262	-1	-1	-1
4647	LNP30539		France	Europe	59		2019	Haemophilus influenzae	NT	no cps loci assigned		91	90-94		CSF	meningitis														2019-03-11	27	35	16	1	1	1	1	15	53	38	142	ST-142 complex	142-27	142-16		4647	-1	-1	-1
3446	LNP29538		France	Europe	17		2017	Haemophilus influenzae	NT	no cps loci assigned		28	25-29	male	blood	bacteraemia											ERS2719286			2018-03-21	10	38	330		1	1	1	15	1	5	143	ST-3 complex	143-10	143-330	31100360	3446	-1	-1	-1
3488	178710144	SMG_18_364	UK	Europe			2017	Haemophilus influenzae	NT	no cps loci assigned					sputum															2018-04-23	107	38	290		1	1	1	15	1	5	143	ST-3 complex	143-107	143-290		3488	1	1	1
4643	LNP30520		France	Europe	59		2019	Haemophilus influenzae	NT	no cps loci assigned		55	55-59		blood	bacteraemia														2019-03-11	26	38	369		1	1	1	15	1	5	143	ST-3 complex	143-26	143-369		4643	1	1	1
5448	GE146		Switzerland	Europe		Geneva	2016	Haemophilus influenzae	NT	no cps loci assigned					other		surveillance												LVZJ00000000	2019-11-15	167	38	310		1	1	1	15	1	5	143	ST-3 complex	143-167	143-310	27756711	5448	1	1	1
3248	H16-0132	NT145	Canada	North America			2016	Haemophilus influenzae	NT	no cps loci assigned																				2017-11-17	27	14	33		1	8	1	22	14	13	145	ST-11 complex	145-27	145-33		3248	-1	-1	-1
4099	M15953		USA	North America			2007	Haemophilus influenzae	NT	no cps loci assigned																				2019-01-04	24	14	356		1	8	1	22	14	13	145	ST-11 complex	145-24	145-356	31606037	4099	-1	-1	-1
4002	M12178		USA	North America			2004	Haemophilus influenzae	NT	no cps loci assigned																				2019-01-04	126	7	22	1	11	8	47	17	57	41	146		146-126	146-22	31606037	4002	-1	-1	-1
3240	H16-0071	NT147	Canada	North America			2016	Haemophilus influenzae	NT	no cps loci assigned																				2017-11-17	4	14	24		1	24	18	55	1	5	147	ST-836 complex	147-4	147-24		3240	-1	-1	-1
5823	LNP31479		France	Europe	59		2020	Haemophilus influenzae	NT	no cps loci assigned		0	0-4		blood	bacteraemia														2020-03-25	2	14	235		1	24	18	55	1	5	147	ST-836 complex	147-2	147-235		5823	1	-1	-1
4056	M14444		USA	North America			2005	Haemophilus influenzae	NT	no cps loci assigned																				2019-01-04	4	14	24		1	40	18	55	1	5	148	ST-836 complex	148-4	148-24	31606037	4056	-1	-1	-1
3242	H16-0079	NT149	Canada	North America			2016	Haemophilus influenzae	NT	no cps loci assigned																				2017-11-17	53	13	18		3	9	8	14	8	4	149	ST-105 complex	149-53	149-18		3242	-1	-1	-1
3297	LNP28945		France	Europe	93		2017	Haemophilus influenzae	NT	no cps loci assigned		44	40-44	male	CSF	meningitis											ERS2719176			2018-03-21	15	16	7		16	8	16	30	1	3	155	ST-155 complex	155-15	155-7	31100360	3297	-1	-1	-1
3324	LNP29061		France	Europe	34		2017	Haemophilus influenzae	NT	no cps loci assigned		79	75-79	male	blood	bacteraemia											ERS2719195			2018-03-21	33	16	273		16	8	16	30	1	3	155	ST-155 complex	155-33	155-273	31100360	3324	1	1	-1
4154	M18642		USA	North America			2009	Haemophilus influenzae	NT	no cps loci assigned																				2019-01-04	251	16	89		16	8	16	30	1	3	155	ST-155 complex	155-251	155-89	31606037	4154	-1	-1	-1
4363	M28345		USA	North America			2014	Haemophilus influenzae	NT	no cps loci assigned																				2019-01-04	15	16	96		16	8	16	30	1	3	155	ST-155 complex	155-15	155-96	31606037	4363	-1	-1	-1
4680	SMG-19-224		UK	Europe			2019	Haemophilus influenzae	NT	no cps loci assigned					sputum															2019-04-24	16	16	371	1	16	8	16	30	1	3	155	ST-155 complex	155-16	155-371		4680	1	1	1
3342	LNP29159		France	Europe	34		2017	Haemophilus influenzae	NT	no cps loci assigned		77	75-79	male	blood	bacteraemia											ERS2719209			2018-03-21	11	7	319		26	2	15	22	56	3	156	ST-472 complex	156-11	156-319	31100360	3342	-1	-1	-1
3380	LNP29295		France	Europe	31		2017	Haemophilus influenzae	NT	no cps loci assigned		25	25-29	female	blood	bacteraemia											ERS2719236			2018-03-21	5	7	32		26	2	15	22	56	3	156	ST-472 complex	156-5	156-32	31100360	3380	-1	-1	-1
3438	LNP29509		France	Europe	6		2017	Haemophilus influenzae	NT	no cps loci assigned		61	60-64	male	blood	bacteraemia											ERS2719282			2018-03-21	101	7	60		26	2	15	22	56	3	156	ST-472 complex	156-101	156-60	31100360	3438	-1	-1	-1
3836	M06066		USA	North America			1999	Haemophilus influenzae	NT	no cps loci assigned																				2019-01-04	10	7	19	1	26	2	15	22	56	3	156	ST-472 complex	156-10	156-19	31606037	3836	-1	-1	-1
5343	ERS134881	ERR125071; Heamophilus_influenzae_1549-sc-2012-05-02T12:25:31Z-1290051	Spain	Europe			2012	Haemophilus influenzae	NT	no cps loci assigned					ear	otitis media	surveillance											ERR125071		2019-11-15	273	7	386		26	2	15	22	56	3	156	ST-472 complex	156-273	156-386	26311542	5343	-1	-1	-1
5808	LNP31430		France	Europe	93		2020	Haemophilus influenzae	NT	no cps loci assigned		0	0-4		blood	bacteraemia														2020-03-25	30	7	150		26	2	15	22	56	3	156	ST-472 complex	156-30	156-150		5808	-1	-1	-1
5274	RM745989	ERR125102	Iceland	Europe			1984	Haemophilus influenzae	Inconclusive	Missing capsule genes	VI					invasive (unspecified/other)	surveillance									PRJEB2400	SAMEA1411849	ERR125102		2019-11-15	10	3	1		28	14	4	4	3	8	157	ST-6 complex	157-10	157-1	24706866	5274	-1	-1	-1
3257	H17-0117	NT159	Canada	North America			2017	Haemophilus influenzae	NT	no cps loci assigned																				2017-11-17	43	16	264		33	8	16	17	2	29	159	ST-107 complex	159-43	159-264		3257	-1	-1	-1
3296	LNP28939		France	Europe	94		2017	Haemophilus influenzae	NT	no cps loci assigned		35	35-39	male	CSF	meningitis											ERS2719175			2018-03-21	52	16	39		33	8	16	17	2	29	159	ST-107 complex	159-52	159-39	31100360	3296	-1	-1	-1
3428	LNP29480		France	Europe	38		2017	Haemophilus influenzae	NT	no cps loci assigned		25	25-29	male	blood	bacteraemia											ERS2719276			2018-03-21	40	16	325		33	8	16	17	2	29	159	ST-107 complex	159-40	159-325	31100360	3428	1	1	1
4341	M27824		USA	North America			2013	Haemophilus influenzae	NT	no cps loci assigned																				2019-01-04	37	16	20		33	8	16	17	2	29	159	ST-107 complex	159-37	159-20	31606037	4341	-1	-1	-1
4866	283-CN	17P-313	Cameroon	Africa		Yaoundé	2017	Haemophilus influenzae	NT	no cps loci assigned	V	4	0-4	male	other	other	commununity acquired	0.25	S		S	0.008	S		S				Isolate from respiratory tract infections, Centre Pasteur of Cameroon, Serges TCHATCHOUANG, Marie-Christine FONKOUA	2019-08-27	121	16	128		33	8	16	17	2	29	159	ST-107 complex	159-121	159-128		4866	-1	-1	-1
15980	PTHi-13485		Portugal	Europe			2016	Haemophilus influenzae	NT	no cps loci assigned					blood	bacteraemia	surveillance											ERR2560749		2021-11-25	52	16	185		33	8	16	17	2	29	159	ST-107 complex	159-52	159-185	30391557	15980	-1	-1	-1
3290	LNP28917		France	Europe	49		2017	Haemophilus influenzae	NT	no cps loci assigned		0	0-4	male	bronchoalveolar lavage												ERS2719170			2018-03-21	10	14	1	1	40	1	1	1	59	3	160	ST-487 complex	160-10	160-1	31100360	3290	-1	-1	-1
15785	LNP29359		France	Europe	68		2017	Haemophilus influenzae	NT	no cps loci assigned		45	45-49		other	carriage													Isolate from vaginal sample	2021-10-22	62	9	54		41	8	29	68	57	8	161	ST-1477 complex	161-62	161-54		15785	-1	-1	-1
4020	M13081		USA	North America			2005	Haemophilus influenzae	NT	no cps loci assigned																				2019-01-04	8	2	27	1	42	9	8	62	8	4	163	ST-163 complex	163-8	163-27	31606037	4020	-1	-1	-1
3388	LNP29338		France	Europe	16		2017	Haemophilus influenzae	NT	no cps loci assigned					sputum															2018-03-21	61	7	271		43	1	46	72	1	23	164		164-61	164-271		3388	-1	-1	-1
15921	PTHi-5745		Portugal	Europe			2001	Haemophilus influenzae	NT	no cps loci assigned					blood	bacteraemia	surveillance				S		S					ERR2560706		2021-11-25	99	7	57		43	1	46	72	1	23	164		164-99	164-57	30391557	15921	-1	-1	-1
3251	H16-0259	NT165	Canada	North America			2016	Haemophilus influenzae	NT	no cps loci assigned																				2017-11-17	1	37	278	1	44	2	16	17	2	3	165	ST-165 complex	165-1	165-278		3251	1	-1	-1
3413	LNP29424		France	Europe	75		2017	Haemophilus influenzae	NT	no cps loci assigned		0	0-4	male	blood	bacteraemia											ERS2719265			2018-03-21	29	37	58	1	44	2	16	17	2	3	165	ST-165 complex	165-29	165-58	31100360	3413	-1	-1	-1
3568	LNP29779		France	Europe	38		2018	Haemophilus influenzae	NT	no cps loci assigned					bronchoalveolar lavage															2018-07-17	40	37	337	1	44	2	16	17	2	3	165	ST-165 complex	165-40	165-337		3568	1	1	1
4588	LNP30327		France	Europe	44		2018	Haemophilus influenzae	NT	no cps loci assigned		64	60-64		blood	bacteraemia														2019-03-11	8	30	17		14	7	1	15	21	1	170	ST-422 complex	170-8	170-17		4588	-1	-1	-1
3245	H16-0097	NT176	Canada	North America			2016	Haemophilus influenzae	NT	no cps loci assigned																				2017-11-17	37	15	20	1	5	33	7	47	58	29	176	ST-210 complex	176-37	176-20		3245	-1	-1	-1
3355	LNP29221		France	Europe	94		2017	Haemophilus influenzae	NT	no cps loci assigned		51	50-54	female	CSF	meningitis											ERS2719220			2018-03-21	41	1	50		1	1	1	81	21	5	180	ST-3 complex	180-41	180-50	31100360	3355	-1	-1	-1
3412	LNP29423		France	Europe	69		2017	Haemophilus influenzae	NT	no cps loci assigned		58	55-59	male	CSF	meningitis											ERS2719264			2018-03-21	8	1	17		1	1	1	81	21	5	180	ST-3 complex	180-8	180-17	31100360	3412	-1	-1	-1
3831	M06022		USA	North America			1999	Haemophilus influenzae	NT	no cps loci assigned																				2019-01-04	8	1	42		40	3	38	35	67	21	182	ST-1426 complex	182-8	182-42	31606037	3831	-1	-1	-1
3615	LNP29945		France	Europe	87		2018	Haemophilus influenzae	NT	no cps loci assigned		85	85-89		blood	bacteraemia														2018-07-17	10	1	1		14	44	1	22	1	5	183	ST-183 complex	183-10	183-1		3615	-1	-1	-1
4256	M23816		USA	North America			2011	Haemophilus influenzae	NT	no cps loci assigned																				2019-01-04	5	1	32		14	44	1	22	1	5	183	ST-183 complex	183-5	183-32	31606037	4256	-1	-1	-1
3847	M06491		USA	North America			1999	Haemophilus influenzae	NT	no cps loci assigned																				2019-01-04	8	9	51		45	45	48	26	58	18	184		184-8	184-51	31606037	3847	-1	-1	-1
4195	M21406		USA	North America			2010	Haemophilus influenzae	NT	no cps loci assigned																				2019-01-04	37	32	20	1	5	33	7	26	41	29	187	ST-584 complex	187-37	187-20	31606037	4195	-1	-1	-1
3520	LNP29603		France	Europe	44		2018	Haemophilus influenzae	b	all genes present for genotype b					blood	bacteraemia														2018-07-17	10	5	1	1	10	14	4	85	7	8	190	ST-6 complex	190-10	190-1		3520	-1	-1	-1
3637	LNP30060		France	Europe	97		2018	Haemophilus influenzae	b	all genes present for genotype b		0	0-4		blood	bacteraemia														2018-07-17	1	5	345		10	14	4	85	7	8	190	ST-6 complex	190-1	190-345		3637	1	-1	-1
4726	LNP30617		France	Europe	69		2019	Haemophilus influenzae	b	all genes present for genotype b		1	0-4		CSF	meningitis														2019-07-16	2	5	235		10	14	4	85	7	8	190	ST-6 complex	190-2	190-235		4726	1	-1	-1
3252	H16-0264	NT196	Canada	North America			2016	Haemophilus influenzae	NT	no cps loci assigned																				2017-11-17	233	11	37	1	14	8	18	17	2	3	196		196-233	196-37		3252	-1	-1	-1
4049	M14079		USA	North America			2005	Haemophilus influenzae	NT	no cps loci assigned																				2019-01-04	4	11	84	1	14	8	18	17	2	3	196		196-4	196-84	31606037	4049	-1	-1	-1
4322	M26051		USA	North America			2013	Haemophilus influenzae	NT	no cps loci assigned																				2019-01-04	9	11	364		14	8	18	17	2	3	196		196-9	196-364	31606037	4322	-1	-1	-1
5446	GE71		Switzerland	Europe		Geneva	2016	Haemophilus influenzae	NT	no cps loci assigned					bronchoalveolar lavage		surveillance												LVZH00000000	2019-11-15	281	11	388		14	8	18	17	2	3	196		196-281	196-388	27756711	5446	-1	-1	-1
3422	LNP29446		France	Europe	94		2017	Haemophilus influenzae	NT	no cps loci assigned					bronchoalveolar lavage															2018-03-21	8	40	5		6	20	41	88	63	43	199	ST-199 complex	199-8	199-5		3422	-1	-1	-1
3334	LNP29132		France	Europe	94		2017	Haemophilus influenzae	NT	no cps loci assigned		86	85-89	female	blood	bacteraemia											ERS2719203			2018-03-21	8	41	46		42	8	7	17	14	10	200		200-8	200-46	31100360	3334	-1	-1	-1
4685	SMG-18-1998		UK	Europe			2018	Haemophilus influenzae	NT	no cps loci assigned					sputum															2019-04-25	43	16	264		33	8	8	1	2	3	201	ST-107 complex	201-43	201-264		4685	-1	-1	-1
3243	H16-0080	NT203	Canada	North America			2016	Haemophilus influenzae	NT	no cps loci assigned																				2017-11-17	10	14	1		52	1	1	89	62	37	203		203-10	203-1		3243	-1	-1	-1
3830	M05825		USA	North America			1998	Haemophilus influenzae	NT	no cps loci assigned																				2019-01-04	2	14	235		52	1	1	89	62	37	203		203-2	203-235	31606037	3830	1	-1	-1
4791	LNP30868		France	Europe	83		2019	Haemophilus influenzae	NT	no cps loci assigned		58	55-59		CSF	meningitis														2019-07-16	84	14	372		52	1	1	89	62	37	203		203-84	203-372		4791	1	-1	-1
5445	GE68		Switzerland	Europe		Geneva	2012	Haemophilus influenzae	NT	no cps loci assigned					other	other	surveillance											LVZG00000000	lung biopsy	2019-11-15	173	14	268		52	1	1	89	62	37	203		203-173	203-268	27756711	5445	-1	-1	-1
3294	LNP28931		France	Europe	46		2017	Haemophilus influenzae	NT	no cps loci assigned		3	0-4	male	CSF	meningitis											ERS2719174			2018-03-21	8	2	5		42	2	22	71	8	4	204	ST-163 complex	204-8	204-5	31100360	3294	-1	-1	-1
3892	M08351		USA	North America			2001	Haemophilus influenzae	NT	no cps loci assigned																				2019-01-04	10	14	1		40	1	1	61	69	5	205	ST-487 complex	205-10	205-1	31606037	3892	-1	-1	-1
3975	M11638		USA	North America			2004	Haemophilus influenzae	NT	no cps loci assigned																				2019-01-04	126	15	22		5	33	7	16	4	29	208	ST-210 complex	208-126	208-22	31606037	3975	-1	-1	-1
3999	M12086		USA	North America			2004	Haemophilus influenzae	NT	no cps loci assigned																				2019-01-04	37	15	20		5	33	7	87	58	29	210	ST-210 complex	210-37	210-20	31606037	3999	-1	-1	-1
4050	M14147		USA	North America			2005	Haemophilus influenzae	b	all genes present for genotype b																				2019-01-04	132	1	82		6	20	23	33	29	7	222	ST-222 complex	222-132	222-82	31606037	4050	-1	-1	-1
4883	363-AN	17P-419	Cameroon	Africa		Yaoundé	2017	Haemophilus influenzae	NT	no cps loci assigned	III	3	0-4	female	other	other	commununity acquired	0.38	S		S	0.008	S		S				Isolate from respiratory tract infections, Centre Pasteur of Cameroon, Serges TCHATCHOUANG, Marie-Christine FONKOUA	2019-08-27	8	7	30		14	7	13	17	13	1	233	ST-57 complex	233-8	233-30		4883	-1	-1	-1
5349	ERS134861	ERR125077; Heamophilus_influenzae_1560-sc-2012-05-02T12:20:43Z-1290057	Spain	Europe			2012	Haemophilus influenzae	NT	no cps loci assigned					ear	otitis media	surveillance											ERR125077		2019-11-15	126	15	22		5	33	7	26	77	29	238	ST-210 complex	238-126	238-22	26311542	5349	-1	-1	-1
16564	1D-473		Denmark	Europe			2020	Haemophilus influenzae	NT	no cps loci assigned					sputum													ERR4013846		2022-01-22	117	5	238		5	33	34	77	45	3	241		241-117	241-238	33891188	16564	1	-1	-1
3959	M10768		USA	North America			2003	Haemophilus influenzae	NT	no cps loci assigned																				2019-01-04	27	14	16	1	1	1	1	59	14	5	243	ST-139 complex	243-27	243-16	31606037	3959	-1	-1	-1
5184	HI2116		USA	North America	Arkansas		2015	Haemophilus influenzae	NT	no cps loci assigned		3	0-4	male	blood	bacteraemia	surveillance									PRJNA285221	SAMN03702708		LFFS01000000	2019-11-15	272	14	138	1	55	11	16	102	2	3	244	ST-390 complex	244-272	244-138	26404588	5184	-1	-1	-1
5185	NTHi C486		Czech Republic	Europe			2014	Haemophilus influenzae	NT	no cps loci assigned					ear	otitis media														2019-11-15	179	14	8		55	11	16	102	2	3	244	ST-390 complex	244-179	244-8	26166209	5185	-1	-1	-1
15924	PTHi-6278		Portugal	Europe			2002	Haemophilus influenzae	NT	no cps loci assigned					CSF	meningitis	surveillance											ERR2560728		2021-11-25	249	14	424		55	11	16	102	2	3	244	ST-390 complex	244-249	244-424	30391557	15924	-1	-1	-1
3614	LNP29934		France	Europe	42		2018	Haemophilus influenzae	NT	no cps loci assigned		0	0-4		blood	bacteraemia														2018-07-17	110	18	341		1	24	18	27	1	5	245	ST-836 complex	245-110	245-341		3614	-1	1	-1
4156	M18722		USA	North America			2009	Haemophilus influenzae	NT	no cps loci assigned																				2019-01-04	4	18	3		1	24	18	27	1	5	245	ST-836 complex	245-4	245-3	31606037	4156	-1	-1	-1
4389	M36551		USA	North America			2014	Haemophilus influenzae	NT	no cps loci assigned																				2019-01-04	3	18	99		1	24	18	27	1	5	245	ST-836 complex	245-3	245-99	31606037	4389	-1	-1	-1
3593	LNP29846		France	Europe	6		2018	Haemophilus influenzae	NT	no cps loci assigned		73	70-74		blood	bacteraemia														2018-07-17	108	1	339		26	17	8	78	57	50	249	ST-249 complex	249-108	249-339		3593	-1	-1	-1
4756	LNP30743		France	Europe	87		2019	Haemophilus influenzae	NT	no cps loci assigned		73	70-74		joint aspirate	invasive (unspecified/other)														2019-07-16	3	1	117		26	17	8	78	57	50	249	ST-249 complex	249-3	249-117		4756	-1	-1	-1
15940	PTHi-11607		Portugal	Europe			2010	Haemophilus influenzae	NT	no cps loci assigned					blood	bacteraemia	surveillance				S		S					ERR2560732		2021-11-25	27	1	131		26	17	8	78	57	50	249	ST-249 complex	249-27	249-131	30391557	15940	-1	-1	-1
3238	H16-0026	NT253	Canada	North America			2016	Haemophilus influenzae	NT	no cps loci assigned																				2017-11-17	8	46	17		60	51	16	15	2	31	253	ST-395 complex	253-8	253-17		3238	-1	-1	-1
4353	M28146		USA	North America			2013	Haemophilus influenzae	NT	no cps loci assigned																				2019-01-04	5	46	31		60	51	16	15	2	31	253	ST-395 complex	253-5	253-31	31606037	4353	-1	-1	-1
4598	LNP30378		France	Europe	26		2018	Haemophilus influenzae	NT	no cps loci assigned		95	95-99		blood	bacteraemia														2019-03-11	12	46	270		60	51	16	15	2	31	253	ST-395 complex	253-12	253-270		4598	-1	-1	-1
5303	HI1394	SAMN03702701	USA	North America	Texas		2015	Haemophilus influenzae	NT	no cps loci assigned					ear	otitis media	surveillance											LFDM00000000		2019-11-15	10	14	1		1	1	1	89	62	37	259	ST-139 complex	259-10	259-1	26390432	5303	-1	-1	-1
4837	116-8N	17P-093	Cameroon	Africa		Yaoundé	2017	Haemophilus influenzae	NT	no cps loci assigned	III	1	0-4	male	other	other	commununity acquired	0.38	S		S	0.012	S		S				Isolate from respiratory tract infections, Centre Pasteur of Cameroon, Serges TCHATCHOUANG, Marie-Christine FONKOUA	2019-08-27	56	15	38		63	50	22	30	40	3	262	ST-262 complex	262-56	262-38		4837	-1	-1	-1
3372	LNP29273		France	Europe	34		2017	Haemophilus influenzae	NT	no cps loci assigned		79	75-79	male	CSF	meningitis											ERS2719231			2018-03-21	50	1	263		28	14	1	16	55	1	263	ST-321 complex	263-50	263-263	31100360	3372	-1	-1	-1
3250	H16-0208	NT264	Canada	North America			2016	Haemophilus influenzae	NT	no cps loci assigned																				2017-11-17	37	14	36	1	5	8	58	91	13	29	264	ST-264 complex	264-37	264-36		3250	-1	-1	-1
3315	LNP29018		France	Europe	38		2017	Haemophilus influenzae	NT	no cps loci assigned		83	80-84	female	blood	bacteraemia											ERS2719189			2018-03-21	20	15	43		3	18	53	86	14	23	266	ST-266 complex	266-20	266-43	31100360	3315	-1	-1	-1
3417	LNP29437		France	Europe	97		2017	Haemophilus influenzae	NT	no cps loci assigned		0	0-4	female	CSF	meningitis											ERS2719268			2018-03-21	18	15	25		3	18	53	86	14	23	266	ST-266 complex	266-18	266-25	31100360	3417	-1	-1	-1
3247	H16-0112	NT267	Canada	North America			2016	Haemophilus influenzae	NT	no cps loci assigned																				2017-11-17	232	1	35		1	6	1	1	83	5	267	ST-3 complex	267-232	267-35		3247	-1	-1	-1
3323	LNP29050		France	Europe	34		2017	Haemophilus influenzae	NT	no cps loci assigned		1	0-4	male	CSF	meningitis											ERS2719194			2018-03-21	28	1	44		1	6	1	1	83	5	267	ST-3 complex	267-28	267-44	31100360	3323	-1	-1	-1
5344	ERS134794	ERR125072; Heamophilus_influenzae_1553-sc-2012-05-02T12:16:54Z-1290052	Spain	Europe			2012	Haemophilus influenzae	NT	no cps loci assigned					ear	otitis media	surveillance											ERR125072		2019-11-15	274	1	139		1	6	1	1	83	5	267	ST-3 complex	267-274	267-139	26311542	5344	-1	-1	-1
5406	ERS134770	ERR125051; R3021-sc-2012-05-02T12:16:25Z-1064954	Finland	Europe			2012	Haemophilus influenzae	NT	no cps loci assigned					ear	otitis media	surveillance											ERR125051		2019-11-15	37	47	143		69	54	8	80	1	61	270	ST-270 complex	270-37	270-143	26311542	5406	-1	-1	-1
4648	LNP30547		France	Europe	30		2019	Haemophilus influenzae	NT	no cps loci assigned		74	70-74		blood	bacteraemia														2019-03-11	10	36	111		69	55	10	79	82	56	272		272-10	272-111		4648	-1	-1	-1
4751	LNP30722		France	Europe	6		2019	Haemophilus influenzae	NT	no cps loci assigned		72	70-74		CSF	meningitis														2019-07-16	10	36	115		69	55	10	79	82	56	272		272-10	272-115		4751	-1	-1	-1
3561	LNP29749		France	Europe	38		2018	Haemophilus influenzae	NT	no cps loci assigned		33	30-34		blood	bacteraemia														2018-07-17	37	14	36		5	8	58	71	13	29	276	ST-264 complex	276-37	276-36		3561	-1	-1	-1
3515	LNP29588		France	Europe	6		2018	Haemophilus influenzae	NT	no cps loci assigned		68	65-69		blood	bacteraemia														2018-07-17	8	2	5		3	9	8	86	8	4	280	ST-105 complex	280-8	280-5		3515	-1	-1	-1
5265	RM701878	ERR125110	Ghana	Africa			1983	Haemophilus influenzae	Inconclusive	Missing capsule genes	VI					invasive (unspecified/other)	surveillance									PRJEB2400	SAMEA1411810	ERR125110		2019-11-15	10	44	70		10	14	5	4	7	8	282	ST-6 complex	282-10	282-70	24706866	5265	-1	-1	-1
3306	LNP28974		France	Europe	75		2017	Haemophilus influenzae	NT	no cps loci assigned					bronchoalveolar lavage															2018-03-21	26	1	314	1	28	14	1	62	13	1	321	ST-321 complex	321-26	321-314		3306	1	1	1
4055	M14416		USA	North America			2005	Haemophilus influenzae	NT	no cps loci assigned																				2019-01-04	50	1	263	1	28	14	1	62	13	1	321	ST-321 complex	321-50	321-263	31606037	4055	-1	-1	-1
5307	HI1722	SAMN03702705	USA	North America	Ohio Columbus		2015	Haemophilus influenzae	NT	no cps loci assigned					ear	otitis media	surveillance											LFFU00000000	chronic otitis media	2019-11-15	241	1	75		1	1	1	31	1	5	329	ST-3 complex	329-241	329-75	26390432	5307	-1	-1	-1
5186	DC7331102	ERR125109	UK	Europe			1997	Haemophilus influenzae	NT	no cps loci assigned	VI					other	surveillance									PRJEB2400	SAMEA1411793	ERR125109	invasive disease	2019-11-15	27	18	131		71	17	58	35	58	56	334		334-27	334-131	24706866	5186	-1	-1	-1
3343	LNP29161		France	Europe	44		2017	Haemophilus influenzae	NT	no cps loci assigned		81	80-84	male	blood	bacteraemia											ERS2719210			2018-03-21	50	1	263		28	14	13	62	13	1	349	ST-321 complex	349-50	349-263	31100360	3343	-1	-1	-1
3820	M04813		USA	North America			1998	Haemophilus influenzae	NT	no cps loci assigned																				2019-01-04	50	1	267		28	14	13	62	13	1	349	ST-321 complex	349-50	349-267	31606037	3820	-1	-1	-1
4200	M21461		USA	North America			2009	Haemophilus influenzae	NT	no cps loci assigned																				2019-01-04	63	40	15		6	20	41	77	63	43	351	ST-199 complex	351-63	351-15	31606037	4200	-1	-1	-1
16723	Strain 71		Canada	North America			2020	Haemophilus influenzae	a	all genes present for genotype a																PRJNA543249		SRR9328966		2022-01-24	46	2	53		54	16	5	3	11	7	362	ST-23 complex	362-46	362-53		16723	-1	-1	-1
3638	LNP30065		France	Europe	94		2018	Haemophilus influenzae	NT	no cps loci assigned		31	30-34		blood	bacteraemia														2018-07-17	2	1	235		1	1	1	67	1	5	367	ST-3 complex	367-2	367-235		3638	1	-1	-1
3340	LNP29150		France	Europe	69		2017	Haemophilus influenzae	NT	no cps loci assigned		2	0-4	female	blood	bacteraemia											ERS2719207			2018-03-21	34	11	269		3	4	17	54	3	34	368	ST-1836 complex	368-34	368-269	31100360	3340	-1	-1	-1
4289	M25141		USA	North America			2012	Haemophilus influenzae	a	all genes present for genotype a																				2019-01-04	34	14	246		20	12	9	21	23	19	372		372-34	372-246	31606037	4289	-1	-1	-1
4413	M03835		Mexico	North America			1997	Haemophilus influenzae	NT	no cps loci assigned																				2019-01-04	187	7	101		95	54	12	30	13	48	385	ST-385 complex	385-187	385-101	31606037	4413	-1	-1	-1
3960	M10800		USA	North America			2003	Haemophilus influenzae	e	all genes present for genotype e																				2019-01-04	55	14	230		18	6	3	10	28	12	386	ST-18 complex	386-55	386-230	31606037	3960	-1	-1	-1
3293	LNP28920		France	Europe	30		2017	Haemophilus influenzae	NT	no cps loci assigned		73	70-74	female	blood	bacteraemia											ERS2719173			2018-03-21	12	48	270	1	60	51	16	15	1	31	388	ST-395 complex	388-12	388-270	31100360	3293	-1	-1	-1
3301	LNP28964		France	Europe	76		2017	Haemophilus influenzae	NT	no cps loci assigned		93	90-94	male	blood	bacteraemia											ERS2719179			2018-03-21	16	48	313	1	60	51	16	15	1	31	388	ST-395 complex	388-16	388-313	31100360	3301	1	1	1
3816	M04731		USA	North America			1996	Haemophilus influenzae	NT	no cps loci assigned																				2019-01-04	4	14	21		1	1	44	61	112	5	389	ST-389 complex	389-4	389-21	31606037	3816	-1	-1	-1
3578	LNP29803		France	Europe	19		2018	Haemophilus influenzae	NT	no cps loci assigned		3	0-4		CSF	meningitis														2018-07-17	104	41	26		42	2	38	104	55	10	393	ST-393 complex	393-104	393-26		3578	-1	-1	-1
5395	ERS134788	ERR125066; Heamophilus_influenzae_805-sc-2012-05-02T12:16:49Z-1290046	Finland	Europe			2012	Haemophilus influenzae	NT	no cps loci assigned					ear	otitis media	surveillance											ERR125066		2019-11-15	12	48	387		14	51	16	15	2	31	395	ST-395 complex	395-12	395-387	26311542	5395	-1	-1	-1
5633	LNP31136		France	Europe	68		2019	Haemophilus influenzae	NT	no cps loci assigned					sputum															2019-11-19	29	48	29		14	51	16	15	2	31	395	ST-395 complex	395-29	395-29		5633	-1	-1	-1
3369	LNP29259		France	Europe	89		2017	Haemophilus influenzae	NT	no cps loci assigned		60	60-64	male	CSF	meningitis											ERS2719228			2018-03-21	5	8	31		10	2	15	26	61	3	396	ST-396 complex	396-5	396-31	31100360	3369	-1	-1	-1
4096	M15928		USA	North America			2007	Haemophilus influenzae	NT	no cps loci assigned																				2019-01-04	5	8	87		10	2	15	26	61	3	396	ST-396 complex	396-5	396-87	31606037	4096	-1	-1	-1
5273	RM744888	ERR125101	Iceland	Europe			1978	Haemophilus influenzae	NT	no cps loci assigned	III					invasive (unspecified/other)	surveillance									PRJEB2400	SAMEA1411856	ERR125101		2019-11-15	53	8	40	1	10	2	15	26	61	3	396	ST-396 complex	396-53	396-40	24706866	5273	-1	-1	-1
2360	HK_266		Denmark	Europe			1976	Haemophilus influenzae	NT	no cps loci assigned	II				eye	other													disease unspecified	2015-10-05	10	14	1		1	1	1	89	114	37	398	ST-139 complex	398-10	398-1	1087099	2360	-1	-1	-1
3205	H00-0111r	NT398	Canada	North America			2000	Haemophilus influenzae	NT	no cps loci assigned																				2017-11-16	10	14	13		1	1	1	89	114	37	398	ST-139 complex	398-10	398-13		3205	-1	-1	-1
3857	M07067		USA	North America			2000	Haemophilus influenzae	NT	no cps loci assigned																				2019-01-04	239	14	73		1	1	1	49	111	5	404	ST-3 complex	404-239	404-73	31606037	3857	-1	-1	-1
3206	H00-0128r	NT407	Canada	North America			2000	Haemophilus influenzae	NT	no cps loci assigned																				2017-11-16	220	41	14		42	2	23	7	55	10	407	ST-393 complex	407-220	407-14		3206	-1	-1	-1
3379	LNP29294		France	Europe	59		2017	Haemophilus influenzae	NT	no cps loci assigned		16	15-19	male	blood	bacteraemia											ERS2719235			2018-03-21	8	1	17		1	1	1	1	21	5	408	ST-3 complex	408-8	408-17	31100360	3379	-1	-1	-1
4853	271-DN	17P-267	Cameroon	Africa		Yaoundé	2017	Haemophilus influenzae	NT	no cps loci assigned	II	3	0-4	male	other	other	commununity acquired	2	R		S	0.23	S		S				Isolate from respiratory tract infections, Centre Pasteur of Cameroon, Serges TCHATCHOUANG, Marie-Christine FONKOUA	2019-08-27	2	30	281		14	7	13	1	21	1	411	ST-422 complex	411-2	411-281		4853	1	-1	-1
5215	Hi162	ERR125020	Finland	Europe			1995	Haemophilus influenzae	NT	no cps loci assigned	IV					otitis media	surveillance									PRJEB2400	SAMEA1411847	ERR125020		2019-11-15	193	30	34		14	7	13	1	21	1	411	ST-422 complex	411-193	411-34	24706866;28604066	5215	-1	-1	-1
5384	ERS134783	ERR125061; Heamophilus_influenzae_525-sc-2012-05-02T12:16:45Z-1290041	Finland	Europe			2012	Haemophilus influenzae	NT	no cps loci assigned					ear	otitis media	surveillance											ERR125061		2019-11-15	277	30	142		14	7	13	1	21	1	411	ST-422 complex	411-277	411-142	26311542	5384	-1	-1	-1
16613	1D-1196		Denmark	Europe			2020	Haemophilus influenzae	NT	no cps loci assigned					nasal swab													ERR4014544		2022-01-22	48	30	152	1	14	7	13	1	21	1	411	ST-422 complex	411-48	411-152	33891188	16613	-1	-1	-1
3249	H16-0142	NT420	Canada	North America			2016	Haemophilus influenzae	NT	no cps loci assigned																				2017-11-17	4	7	24		11	8	29	90	57	8	420	ST-1477 complex	420-4	420-24		3249	-1	-1	-1
3244	H16-0086	NT422	Canada	North America			2016	Haemophilus influenzae	NT	no cps loci assigned																				2017-11-17	193	30	34		14	7	1	1	21	1	422	ST-422 complex	422-193	422-34		3244	-1	-1	-1
3478	178706218		UK	Europe			2017	Haemophilus influenzae	NT	no cps loci assigned					sputum															2018-04-04	26	30	287		14	7	1	1	21	1	422	ST-422 complex	422-26	422-287		3478	1	1	1
4787	LNP30851		France	Europe	6		2019	Haemophilus influenzae	NT	no cps loci assigned		27	25-29		other	invasive (unspecified/other)													placenta	2019-07-16	43	30	264	1	14	7	1	1	21	1	422	ST-422 complex	422-43	422-264		4787	-1	-1	-1
5180	HI1980		USA	North America	Oklahoma		2004	Haemophilus influenzae	NT	no cps loci assigned		37	35-39	female	blood	bacteraemia	surveillance									PRJNA285226	SAMN03702713		LFFO01000000	2019-11-15	10	14	1		1	1	1	74	62	37	423	ST-139 complex	423-10	423-1	26404588	5180	-1	-1	-1
3255	H16-0342	NT425	Canada	North America			2016	Haemophilus influenzae	NT	no cps loci assigned																				2017-11-17	39	11	227		39	8	35	65	48	19	425	ST-425 complex	425-39	425-227		3255	-1	-1	-1
3389	LNP29355		France	Europe	75		2017	Haemophilus influenzae	NT	no cps loci assigned		0	0-4	male	CSF	meningitis											ERS2719243			2018-03-21	34	11	229		39	8	35	65	48	19	425	ST-425 complex	425-34	425-229	31100360	3389	-1	-1	-1
4752	LNP30723		France	Europe	97		2019	Haemophilus influenzae	NT	no cps loci assigned		0	0-4		CSF	meningitis														2019-07-16	174	11	236		39	8	35	65	48	19	425	ST-425 complex	425-174	425-236		4752	-1	-1	-1
18507	SMG-22-689		UK [Scotland]	Europe			2022	Haemophilus influenzae	NT	no cps loci assigned					sputum															2022-05-11	323	11	294		39	8	35	65	48	19	425	ST-425 complex	425-323	425-294		18507	-1	-1	-1
3254	H16-0309	NT431	Canada	North America			2016	Haemophilus influenzae	NT	no cps loci assigned																				2017-11-17	37	15	20		5	33	7	142	117	29	431	ST-210 complex	431-37	431-20		3254	-1	-1	-1
4649	LNP30549		France	Europe	51		2019	Haemophilus influenzae	NT	no cps loci assigned					other														source unspecified	2019-03-11	40	15	320		5	33	7	142	117	29	431	ST-210 complex	431-40	431-320		4649	1	1	1
3854	M07052		USA	North America			2000	Haemophilus influenzae	NT	no cps loci assigned																				2019-01-04	238	10	72		40	1	1	15	1	5	436	ST-3 complex	436-238	436-72	31606037	3854	-1	-1	-1
4840	159-BN	17P-137	Cameroon	Africa		Yaoundé	2017	Haemophilus influenzae	NT	no cps loci assigned	II	4	0-4	male	other	other	commununity acquired	0.25	S		S	0.012	S		S				Isolate from respiratory tract infections, Centre Pasteur of Cameroon, Serges TCHATCHOUANG, Marie-Christine FONKOUA	2019-08-27	15	10	7		40	1	1	15	1	5	436	ST-3 complex	436-15	436-7		4840	-1	-1	-1
3337	LNP29146		France	Europe	68		2017	Haemophilus influenzae	NT	no cps loci assigned					bronchoalveolar lavage															2018-03-21	18	15	25		3	18	53	86	71	23	460	ST-266 complex	460-18	460-25		3337	-1	-1	-1
3400	LNP29394		France	Europe	37		2017	Haemophilus influenzae	NT	no cps loci assigned		90	90-94	female	blood	bacteraemia											ERS2719253			2018-03-21	10	7	19		26	2	15	22	38	3	472	ST-472 complex	472-10	472-19	31100360	3400	-1	-1	-1
4877	339-BN	17P-393	Cameroon	Africa		Yaoundé	2017	Haemophilus influenzae	NT	no cps loci assigned	VI	0	0-4	female	other	other	commununity acquired	0.25	S		S	0.008	S		S				Isolate from respiratory tract infections, Centre Pasteur of Cameroon, Serges TCHATCHOUANG, Marie-Christine FONKOUA	2019-08-27	8	1	46		3	54	65	64	78	48	474	ST-474 complex	474-8	474-46		4877	-1	-1	-1
4826	326-CN	17P-378	Cameroon	Africa		Yaoundé	2017	Haemophilus influenzae	NT	no cps loci assigned	II	1	0-4	female	other	other	commununity acquired	4	R		S	0.012	S		S				Isolate from respiratory tract infections, Centre Pasteur of Cameroon, Serges TCHATCHOUANG, Marie-Christine FONKOUA	2019-08-27	8	1	17	1	5	1	1	1	2	91	481	ST-3 complex	481-8	481-17		4826	-1	-1	-1
15939	PTHi-11358		Portugal	Europe			2010	Haemophilus influenzae	NT	no cps loci assigned					blood	bacteraemia	surveillance				S		S					ERR2560718		2021-11-25	43	16	264		33	8	16	78	2	3	485	ST-107 complex	485-43	485-264	30391557	15939	-1	-1	-1
3430	LNP29484		France	Europe	67		2017	Haemophilus influenzae	NT	no cps loci assigned		50	50-54	male	blood	bacteraemia											ERS2719278			2018-03-21	91	14	59		40	1	1	1	59	5	487	ST-487 complex	487-91	487-59	31100360	3430	-1	-1	-1
3424	LNP29455		France	Europe	44		2017	Haemophilus influenzae	NT	no cps loci assigned		71	70-74	female	blood	bacteraemia											ERS2719272			2018-03-21	37	16	20		33	8	16	17	2	3	503	ST-107 complex	503-37	503-20	31100360	3424	-1	-1	-1
3629	LNP30029		France	Europe	38		2018	Haemophilus influenzae	NT	no cps loci assigned		26	25-29		blood	bacteraemia														2018-07-17	113	14	69		1	1	1	115	1	5	508	ST-3 complex	508-113	508-69		3629	-1	-1	-1
15922	PTHi-5709		Portugal	Europe			2001	Haemophilus influenzae	NT	no cps loci assigned						other	surveillance											ERR2560782	pleural effusion	2021-11-25	34	7	259	1	50	8	35	26	45	32	509		509-34	509-259	30391557	15922	-1	-1	-1
3204	H00-0081	NT510	Canada	North America			2000	Haemophilus influenzae	NT	no cps loci assigned																				2017-11-16	4	19	12		4	76	7	62	39	41	510		510-4	510-12		3204	-1	-1	-1
3329	LNP29083		France	Europe	33		2017	Haemophilus influenzae	NT	no cps loci assigned		2	0-4	female	CSF	meningitis											ERS2719198			2018-03-21	31	8	228	1	93	41	41	69	60	29	513	ST-513 complex	513-31	513-228	31100360	3329	-1	-1	-1
4157	M18747		USA	North America			2009	Haemophilus influenzae	NT	no cps loci assigned																				2019-01-04	252	8	233		93	41	41	69	60	29	513	ST-513 complex	513-252	513-233	31606037	4157	1	-1	-1
3814	M03823		Mexico	North America			1997	Haemophilus influenzae	NT	no cps loci assigned																				2019-01-04	8	2	5		42	9	8	7	8	4	524	ST-163 complex	524-8	524-5	31606037	3814	-1	-1	-1
4765	LNP30768		France	Europe	97		2019	Haemophilus influenzae	NT	no cps loci assigned		45	45-49		CSF	meningitis														2019-07-16	171	2	118		42	9	8	7	8	4	524	ST-163 complex	524-171	524-118		4765	-1	-1	-1
5392	ERS134767	740-sc-2012-05-02T12:16:23Z-1064951; ERR125048	Finland	Europe			2012	Haemophilus influenzae	NT	no cps loci assigned					ear	otitis media	surveillance											ERR125048		2019-11-15	111	11	242		93	46	72	95	70	45	531		531-111	531-242	26311542	5392	-1	-1	-1
5302	HI1388	SAMN03702700	USA	North America	Missouri		2015	Haemophilus influenzae	NT	no cps loci assigned					ear	otitis media	surveillance											LFDN00000000		2019-11-15	37	32	20		5	33	7	26	136	29	546	ST-584 complex	546-37	546-20	26390432	5302	-1	-1	-1
4263	M24262		USA	North America			2012	Haemophilus influenzae	NT	no cps loci assigned																				2019-01-04	23	48	303		14	51	16	29	2	31	556	ST-395 complex	556-23	556-303	31606037	4263	1	-1	-1
3640	LNP30077		France	Europe	80		2018	Haemophilus influenzae	NT	no cps loci assigned		1	0-4		blood	bacteraemia														2018-07-17	18	14	25		105	18	53	7	3	34	567	ST-746 complex	567-18	567-25		3640	-1	-1	-1
3452	LNP29568		France	Europe	50		2017	Haemophilus influenzae	NT	no cps loci assigned		77	75-79	male	blood	bacteraemia											ERS2719292			2018-03-21	8	4	61		3	9	8	26	8	4	568	ST-105 complex	568-8	568-61	31100360	3452	-1	-1	-1
4098	M15940		USA	North America			2006	Haemophilus influenzae	a	all genes present for genotype a																				2019-01-04	46	18	53		13	16	5	3	11	36	576	ST-23 complex	576-46	576-53	31606037	4098	-1	-1	-1
3558	LNP29740		France	Europe	44		2018	Haemophilus influenzae	NT	no cps loci assigned		82	80-84		blood	bacteraemia														2018-07-17	10	1	1		1	80	1	1	13	5	582	ST-3 complex	582-10	582-1		3558	-1	-1	-1
4778	LNP30818		France	Europe	68		2019	Haemophilus influenzae	NT	no cps loci assigned		74	70-74		blood	bacteraemia														2019-07-16	8	1	46		23	3	38	166	138	21	583	ST-1030 complex	583-8	583-46		4778	-1	-1	-1
3344	LNP29189		France	Europe	6		2017	Haemophilus influenzae	NT	no cps loci assigned		81	80-84	female	blood	bacteraemia											ERS2719211			2018-03-21	37	1	20		5	33	7	26	41	29	584	ST-584 complex	584-37	584-20	31100360	3344	-1	-1	-1
5550	NTHIID15		Japan	Asia		Kagoshima	2012	Haemophilus influenzae	NT	no cps loci assigned					CSF	meningitis	surveillance											BGMT01000001 - BGMT01000039	child; invasive disease	2019-11-15	8	1	5		5	33	7	26	41	29	584	ST-584 complex	584-8	584-5	29720429	5550	-1	-1	-1
4857	272-GAB	17P-280	Cameroon	Africa		Yaoundé	2017	Haemophilus influenzae	NT	no cps loci assigned	V	29	25-29	female	bronchoalveolar lavage	pneumonia	commununity acquired	0.25	S		S	0.006	S		S				Isolate from respiratory tract infections, Centre Pasteur of Cameroon, Serges TCHATCHOUANG, Marie-Christine FONKOUA	2019-08-27	37	12	20		107	20	7	26	92	29	589	ST-589 complex	589-37	589-20		4857	-1	-1	-1
5810	LNP31438		France	Europe	68		2020	Haemophilus influenzae	NT	no cps loci assigned					other														vaginal sample	2020-03-25	171	14	151		118	8	16	7	1	3	593	ST-1529 complex	593-171	593-151		5810	-1	-1	-1
3414	LNP29426		France	Europe	44		2017	Haemophilus influenzae	NT	no cps loci assigned		2	0-4	male	CSF	meningitis											ERS2719266			2018-03-21	37	1	20		11	33	7	7	41	29	597	ST-584 complex	597-37	597-20	31100360	3414	-1	-1	-1
3286	LNP28856		France	Europe	16		2017	Haemophilus influenzae	f	all genes present for genotype f		41	40-44	female	CSF	meningitis											ERS2719167			2018-03-21	6	11	4		22	4	11	22	19	15	598	ST-124 complex	598-6	598-4	31100360	3286	-1	-1	-1
3395	LNP29379		France	Europe	76		2017	Haemophilus influenzae	NT	no cps loci assigned		61	60-64	female	blood	bacteraemia											ERS2719248			2018-03-21	37	1	20		5	2	7	26	41	29	602	ST-584 complex	602-37	602-20	31100360	3395	-1	-1	-1
3623	LNP29992		France	Europe	29		2018	Haemophilus influenzae	NT	no cps loci assigned		49	45-49		CSF	meningitis														2018-07-17	37	30	20		28	33	12	11	125	48	607		607-37	607-20		3623	-1	-1	-1
3976	M11679		USA	North America			2004	Haemophilus influenzae	NT	no cps loci assigned																				2019-01-04	31	8	228		93	41	41	69	51	98	608	ST-513 complex	608-31	608-228	31606037	3976	-1	-1	-1
4390	M36566		USA	North America			2014	Haemophilus influenzae	NT	no cps loci assigned																				2019-01-04	31	8	367	1	93	41	41	69	51	98	608	ST-513 complex	608-31	608-367	31606037	4390	-1	-1	-1
4174	M19612		USA	North America			2009	Haemophilus influenzae	NT	no cps loci assigned																				2019-01-04	8	1	90	1	42	33	7	26	41	29	630	ST-584 complex	630-8	630-90	31606037	4174	-1	-1	-1
4377	M28841		USA	North America			2014	Haemophilus influenzae	b	all genes present for genotype b																				2019-01-04	10	7	70		10	14	5	4	12	8	637	ST-6 complex	637-10	637-70	31606037	4377	-1	-1	-1
3332	LNP29099		France	Europe	92		2017	Haemophilus influenzae	NT	no cps loci assigned		32	30-34	female	blood	bacteraemia											ERS2719201			2018-03-21	37	18	45		94	87	41	173	74	34	642		642-37	642-45	31100360	3332	-1	-1	-1
4825	290-AN	17P-318	Cameroon	Africa		Yaoundé	2017	Haemophilus influenzae	NT	no cps loci assigned	II	0	0-4	female	other	other	commununity acquired	0.25	S		S	0.006	S		S				Isolate from respiratory tract infections, Centre Pasteur of Cameroon, Serges TCHATCHOUANG, Marie-Christine FONKOUA	2019-08-27	27	14	33		1	8	1	174	14	13	644	ST-11 complex	644-27	644-33		4825	-1	-1	-1
3405	LNP29405		France	Europe	80		2017	Haemophilus influenzae	NT	no cps loci assigned		62	60-64	male	blood	bacteraemia											ERS2719257			2018-03-21	63	7	15		6	43	7	77	71	43	652	ST-652 complex	652-63	652-15	31100360	3405	-1	-1	-1
3935	M10178		USA	North America			2002	Haemophilus influenzae	NT	no cps loci assigned																				2019-01-04	111	2	245		93	46	72	175	147	45	676		676-111	676-245	31606037	3935	-1	-1	-1
3859	M07346		USA	North America			2000	Haemophilus influenzae	NT	no cps loci assigned																				2019-01-04	31	8	228		93	41	41	69	60	98	683	ST-513 complex	683-31	683-228	31606037	3859	-1	-1	-1
3378	LNP29287		France	Europe	95		2017	Haemophilus influenzae	NT	no cps loci assigned		96	95-99	female	blood	bacteraemia											ERS2719234			2018-03-21	4	14	24		1	1	10	186	1	5	697	ST-3 complex	697-4	697-24	31100360	3378	-1	-1	-1
5283	AAZF		USA	North America			2007	Haemophilus influenzae	NT	no cps loci assigned					sputum	pneumonia	sporadic case											NZ_CP007805.1	Child, Acute otitis Media, PRJNA189674	2019-11-15	23	1	285		63	54	102	17	31	10	712		712-23	712-285	23541117	5283	1	-1	-1
3846	M06436		USA	North America			1999	Haemophilus influenzae	b	all genes present for genotype b																				2019-01-04	10	5	1		10	20	21	4	7	8	724	ST-6 complex	724-10	724-1	31606037	3846	-1	-1	-1
4885	057-AN	17P-438	Cameroon	Africa		Yaoundé	2018	Haemophilus influenzae	NT	no cps loci assigned	I	1	0-4	female	other	other	commununity acquired	0.5	S		S	0.008	S		S				Isolate from respiratory tract infections, Centre Pasteur of Cameroon, Serges TCHATCHOUANG, Marie-Christine FONKOUA	2019-08-27	27	70	16		1	1	1	15	21	5	764	ST-3 complex	764-27	764-16		4885	-1	-1	-1
4292	M25261		USA	North America			2012	Haemophilus influenzae	NT	no cps loci assigned																				2019-01-04	23	76	266		55	11	16	89	113	3	785	ST-390 complex	785-23	785-266	31606037	4292	1	-1	-1
4083	M15220		USA	North America			2006	Haemophilus influenzae	NT	no cps loci assigned																				2019-01-04	18	2	25		105	18	53	30	3	34	824	ST-746 complex	824-18	824-25	31606037	4083	-1	-1	-1
3291	LNP28918		France	Europe	38		2017	Haemophilus influenzae	NT	no cps loci assigned		75	75-79	male	blood	bacteraemia											ERS2719171			2018-03-21	23	14	266	3	55	11	16	89	113	3	834	ST-390 complex	834-23	834-266	31100360	3291	1	-1	-1
4279	M24471		USA	North America			2012	Haemophilus influenzae	NT	no cps loci assigned																				2019-01-04	23	14	362		55	11	16	89	113	3	834	ST-390 complex	834-23	834-362	31606037	4279	1	-1	-1
3285	LNP28854		France	Europe	64		2017	Haemophilus influenzae	NT	no cps loci assigned		12	10-14	female	CSF	meningitis											ERS2719166			2018-03-21	4	18	3	1	1	11	18	62	1	5	836	ST-836 complex	836-4	836-3	31100360	3285	-1	-1	-1
3333	LNP29131		France	Europe	67		2017	Haemophilus influenzae	NT	no cps loci assigned		49	45-49	male	blood	bacteraemia											ERS2719202			2018-03-21	26	18	318	1	1	11	18	62	1	5	836	ST-836 complex	836-26	836-318	31100360	3333	1	1	1
4346	M28011		USA	North America			2014	Haemophilus influenzae	NT	no cps loci assigned																				2019-01-04	23	18	365		1	11	18	62	1	5	836	ST-836 complex	836-23	836-365	31606037	4346	1	-1	-1
4477	M41705		USA	North America			2017	Haemophilus influenzae	NT	no cps loci assigned																				2019-01-04	37	18	103	1	1	11	18	62	1	5	836	ST-836 complex	836-37	836-103	31606037	4477	-1	-1	-1
4754	LNP30736		France	Europe	63		2019	Haemophilus influenzae	NT	no cps loci assigned					sputum															2019-07-16	172	18	116		1	11	18	62	1	5	836	ST-836 complex	836-172	836-116		4754	-1	-1	-1
4495	M06306		USA	North America			1999	Haemophilus influenzae	e	all genes present for genotype e																				2019-01-04	55	16	230	1	18	6	3	10	28	12	850	ST-18 complex	850-55	850-230	31606037	4495	-1	-1	-1
4869	317-BN	17P-357	Cameroon	Africa		Yaoundé	2017	Haemophilus influenzae	NT	no cps loci assigned	II	3	0-4	female	other	other	commununity acquired	12	R		S	0.008	S		S				Isolate from respiratory tract infections, Centre Pasteur of Cameroon, Serges TCHATCHOUANG, Marie-Christine FONKOUA	2019-08-27	10	1	1		1	1	121	1	1	5	860	ST-3 complex	860-10	860-1		4869	-1	-1	-1
5219	Hi1630	ERR125086	Spain	Europe			2000	Haemophilus influenzae	NT	no cps loci assigned	VI					chronic obstructive pulmonary disease	surveillance									PRJEB2400	SAMEA1411855	ERR125086	COPD	2019-11-15	8	84	46		4	86	70	7	7	63	879		879-8	879-46	24706866;28604066	5219	-1	-1	-1
4875	338-AN	17P-391	Cameroon	Africa		Yaoundé	2017	Haemophilus influenzae	NT	no cps loci assigned	II	4	0-4	male	other	other	commununity acquired	0.38	S		S	0.008	S		S				Isolate from respiratory tract infections, Centre Pasteur of Cameroon, Serges TCHATCHOUANG, Marie-Christine FONKOUA	2019-08-27	10	14	1		1	1	1	89	127	37	914	ST-139 complex	914-10	914-1		4875	-1	-1	-1
16572	1D-481		Denmark	Europe			2020	Haemophilus influenzae	NT	no cps loci assigned					eye													ERR4013854		2022-01-22	37	73	190		5	33	7	205	182	29	918	ST-210 complex	918-37	918-190	33891188	16572	-1	-1	-1
4583	LNP30316		France	Europe	31		2018	Haemophilus influenzae	NT	no cps loci assigned		40	40-44		blood	bacteraemia														2019-03-11	129	5	232		6	100	121	206	130	19	919		919-129	919-232		4583	-1	-1	-1
3341	LNP29152		France	Europe	78		2017	Haemophilus influenzae	NT	no cps loci assigned		6	2024-09-05	male	blood	bacteraemia											ERS2719208			2018-03-21	37	1	47		148	3	58	207	2	56	921		921-37	921-47	31100360	3341	-1	-1	-1
16727	Strain 75		Canada	North America			2020	Haemophilus influenzae	a	all genes present for genotype a																PRJNA543249		SRR9328951		2022-01-24	46	2	53		13	16	5	30	11	121	929	ST-23 complex	929-46	929-53		16727	-1	-1	-1
4143	M18093		USA	North America			2008	Haemophilus influenzae	NT	no cps loci assigned																				2019-01-04	37	15	20	1	11	33	7	142	117	29	930	ST-210 complex	930-37	930-20	31606037	4143	-1	-1	-1
3385	LNP29312		France	Europe	80		2017	Haemophilus influenzae	NT	no cps loci assigned		1	0-4	male	CSF	meningitis											ERS2719240			2018-03-21	37	8	20		5	14	7	62	156	29	932		932-37	932-20	31100360	3385	-1	-1	-1
5762	LNP31226		France	Europe	35		2019	Haemophilus influenzae	NT	no cps loci assigned		32	30-34		blood	bacteraemia														2020-03-25	37	1	20		113	33	7	10	41	29	942	ST-584 complex	942-37	942-20		5762	-1	-1	-1
3431	LNP29485		France	Europe	72		2017	Haemophilus influenzae	NT	no cps loci assigned		7	2024-09-05	male	CSF	meningitis											ERS2719279			2018-03-21	4	19	55		1	102	19	10	185	2	943		943-4	943-55	31100360	3431	-1	-1	-1
4558	LNP30194		France	Europe	69		2018	Haemophilus influenzae	NT	no cps loci assigned					other														source unspecified	2019-03-11	18	8	25		151	77	53	210	2	34	946		946-18	946-25		4558	-1	-1	-1
5347	ERS134797	ERR125075; Heamophilus_influenzae_1558-sc-2012-05-02T12:16:56Z-1290055	Spain	Europe			2012	Haemophilus influenzae	NT	no cps loci assigned					ear	otitis media	surveillance											ERR125075		2019-11-15	17	15	257		70	25	1	10	167	123	949		949-17	949-257	26311542	5347	-1	-1	-1
3328	LNP29082		France	Europe	94		2017	Haemophilus influenzae	NT	no cps loci assigned					bronchoalveolar lavage															2018-03-21	33	14	273		1	1	44	10	21	5	950	ST-389 complex	950-33	950-273		3328	1	1	-1
3453	LNP29572		France	Europe	71		2017	Haemophilus influenzae	f	all genes present for genotype f		3	0-4	female	CSF	meningitis											ERS2719293			2018-03-21	6	11	4		22	19	140	22	19	15	973	ST-124 complex	973-6	973-4	31100360	3453	-1	-1	-1
4092	M15894		USA	North America			2006	Haemophilus influenzae	b	all genes present for genotype b																				2019-01-04	10	5	1		10	14	4	211	7	20	978	ST-6 complex	978-10	978-1	31606037	4092	-1	-1	-1
3570	LNP29781		France	Europe	62		2018	Haemophilus influenzae	NT	no cps loci assigned		89	85-89		blood	bacteraemia														2018-07-17	103	36	66		35	1	22	7	58	29	986	ST-986 complex	986-103	986-66		3570	-1	-1	-1
5557	13H50		Japan	Asia		Tokyo	2012	Haemophilus influenzae	NT	no cps loci assigned					blood	bacteraemia	surveillance											BGNA01000001 - BGNA01000050	child; invasive disease	2019-11-15	145	15	272		63	50	22	10	40	3	991	ST-262 complex	991-145	991-272	29720429	5557	1	1	1
3887	M08136		USA	North America			2001	Haemophilus influenzae	NT	no cps loci assigned																				2019-01-04	8	15	46		95	3	22	161	138	21	995		995-8	995-46	31606037	3887	-1	-1	-1
3487	178708053	SMG_18_67	UK	Europe			2017	Haemophilus influenzae	NT	no cps loci assigned					sputum															2018-04-23	26	16	332	1	33	8	1	49	2	3	1002	ST-107 complex	1002-26	1002-332		3487	1	1	1
5262	RM601974	ERR125090	UK	Europe			1984	Haemophilus influenzae	NT	no cps loci assigned	VI					invasive (unspecified/other)	surveillance									PRJEB2400	SAMEA1411854	ERR125090		2019-11-15	8	53	145		35	25	16	7	40	10	1012		1012-8	1012-145	24706866	5262	-1	-1	-1
3338	LNP29147		France	Europe	92		2017	Haemophilus influenzae	NT	no cps loci assigned		78	75-79	male	CSF	meningitis											ERS2719206			2018-03-21	1	1	291		125	1	1	1	2	5	1034	ST-3 complex	1034-1	1034-291	31100360	3338	1	-1	-1
3554	LNP29728		France	Europe	6		2018	Haemophilus influenzae	NT	no cps loci assigned					bronchoalveolar lavage															2018-07-17	40	1	336		125	1	1	1	2	5	1034	ST-3 complex	1034-40	1034-336		3554	1	1	1
3304	LNP28970		France	Europe	90		2017	Haemophilus influenzae	NT	no cps loci assigned					bronchoalveolar lavage															2018-03-21	53	8	40		11	2	15	220	26	3	1037	ST-34 complex	1037-53	1037-40		3304	-1	-1	-1
3519	LNP29602		France	Europe	71		2018	Haemophilus influenzae	NT	no cps loci assigned					blood	bacteraemia														2018-07-17	37	14	36		63	8	58	92	58	29	1040	ST-264 complex	1040-37	1040-36		3519	-1	-1	-1
5407	ERS134810	ERR125088; Heamophilus_influenzae_RM6006-sc-2012-05-02T12:17:08Z-1290068	Finland	Europe			2012	Haemophilus influenzae	NT	no cps loci assigned					ear	otitis media	surveillance											ERR125088		2019-11-15	220	4	144		63	106	144	46	204	117	1063		1063-220	1063-144	26311542	5407	-1	-1	-1
4565	LNP30236		France	Europe	76		2018	Haemophilus influenzae	NT	no cps loci assigned		47	45-49		blood	bacteraemia														2019-03-11	117	1	238		14	107	1	22	1	5	1069	ST-183 complex	1069-117	1069-238		4565	1	-1	-1
4401	M36692		USA	North America			2015	Haemophilus influenzae	f	all genes present for genotype f																				2019-01-04	6	11	4		22	14	11	22	19	15	1127	ST-124 complex	1127-6	1127-4	31606037	4401	-1	-1	-1
4743	LNP30680		France	Europe	51		2018	Haemophilus influenzae	NT	no cps loci assigned		2	0-4		blood	bacteraemia														2019-07-16	39	7	249		68	43	38	77	165	18	1131	ST-1736 complex	1131-39	1131-249		4743	-1	-1	-1
15923	PTHi-6745		Portugal	Europe			2002	Haemophilus influenzae	NT	no cps loci assigned					blood	bacteraemia	surveillance				S		S					ERR2560740		2021-11-25	8	4	61		3	9	8	14	210	4	1136	ST-105 complex	1136-8	1136-61	30391557	15923	-1	-1	-1
15931	PTHi-9001		Portugal	Europe			2006	Haemophilus influenzae	NT	no cps loci assigned					blood	bacteraemia	surveillance											ERR2560767		2021-11-25	111	7	342	1	69	54	130	80	82	61	1143	ST-270 complex	1143-111	1143-342	30391557	15931	-1	-1	-1
15935	PTHi-10167		Portugal	Europe			2008	Haemophilus influenzae	NT	no cps loci assigned					CSF	meningitis	surveillance				S		S					ERR2560750		2021-11-25	37	14	20		37	35	57	202	183	13	1145		1145-37	1145-20	30391557	15935	-1	-1	-1
15969	PTHi-13074		Portugal	Europe			2014	Haemophilus influenzae	NT	no cps loci assigned						other	surveillance				S		S					ERR2560762	pleural effusion	2021-11-25	125	4	112		4	110	71	7	57	35	1147		1147-125	1147-112	30391557	15969	-1	-1	-1
15936	PTHi-10999		Portugal	Europe			2009	Haemophilus influenzae	NT	no cps loci assigned					blood	bacteraemia	surveillance				S		S					ERR2560735		2021-11-25	220	7	172		63	54	102	11	31	10	1148		1148-220	1148-172	30391557	15936	-1	-1	-1
15938	PTHi-11149		Portugal	Europe			2010	Haemophilus influenzae	NT	no cps loci assigned					blood	bacteraemia	surveillance				S		S					ERR2560774		2021-11-25	10	1	9		1	1	1	227	1	5	1150	ST-3 complex	1150-10	1150-9	30391557	15938	-1	-1	-1
5304	HI1408	SAMN03702702	Canada	North America			2015	Haemophilus influenzae	NT	no cps loci assigned					CSF	meningitis	surveillance											LFDJ00000000		2019-11-15	278	54	260		99	6	35	78	213	124	1160		1160-278	1160-260	26390432	5304	-1	-1	-1
5624	LNP31091		France	Europe	76		2019	Haemophilus influenzae	NT	no cps loci assigned		23	20-24		blood	bacteraemia														2019-11-19	39	1	227		39	8	35	63	160	19	1191	ST-425 complex	1191-39	1191-227		5624	-1	-1	-1
3528	LNP29652		France	Europe	62		2018	Haemophilus influenzae	NT	no cps loci assigned					blood	bacteraemia														2018-07-17	97	16	64		33	8	16	17	2	127	1218	ST-107 complex	1218-97	1218-64		3528	-1	-1	-1
4739	LNP30656		France	Europe	31		2019	Haemophilus influenzae	NT	no cps loci assigned		3	0-4		other	invasive (unspecified/other)													pleural fluid	2019-07-16	126	15	22		5	33	7	26	1	29	1220	ST-210 complex	1220-126	1220-22		4739	-1	-1	-1
5427	ERS134830	ERR125108; Heamophilus_influenzae_RM7876-sc-2012-05-02T12:17:23Z-1290088	Finland	Europe			2012	Haemophilus influenzae	NT	no cps loci assigned					ear	otitis media	surveillance											ERR125108		2019-11-15	8	72	46		95	54	58	7	55	48	1223	ST-706 complex	1223-8	1223-46	26311542	5427	-1	-1	-1
3535	LNP29661		France	Europe	44		2018	Haemophilus influenzae	NT	no cps loci assigned		65	65-69		blood	bacteraemia														2018-07-17	8	2	5		42	9	8	158	8	4	1224	ST-163 complex	1224-8	1224-5		3535	-1	-1	-1
3364	LNP29237		France	Europe	75		2017	Haemophilus influenzae	NT	no cps loci assigned		42	40-44	female	blood	bacteraemia											ERS2719226			2018-03-21	37	15	20		35	33	7	154	71	29	1238	ST-931 complex	1238-37	1238-20	31100360	3364	-1	-1	-1
3441	LNP29522		France	Europe	68		2017	Haemophilus influenzae	NT	no cps loci assigned					other														source unspecified	2018-03-21	11	97	328		1	1	44	61	219	5	1240	ST-389 complex	1240-11	1240-328		3441	-1	-1	-1
3391	LNP29365		France	Europe	59		2017	Haemophilus influenzae	NT	no cps loci assigned		0	0-4	male	joint aspirate	invasive (unspecified/other)											ERS2719244			2018-03-21	4	19	55		1	22	19	45	215	2	1280		1280-4	1280-55	31100360	3391	-1	-1	-1
3362	LNP29235		France	Europe	62		2017	Haemophilus influenzae	NT	no cps loci assigned					other														source unspecified	2018-03-21	33	14	322		16	8	16	70	1	3	1281	ST-1529 complex	1281-33	1281-322		3362	1	1	-1
4677	SMG_18_1010		UK	Europe			2018	Haemophilus influenzae	NT	no cps loci assigned					sputum															2019-04-24	26	14	370		16	8	16	70	1	3	1281	ST-1529 complex	1281-26	1281-370		4677	1	1	1
5271	RM730986	ERR125099	South Korea	Asia			1984	Haemophilus influenzae	NT	no cps loci assigned	VI					carriage	surveillance									PRJEB2400	SAMEA1411788	ERR125099	Carriage	2019-11-15	18	14	25		3	77	53	72	8	34	1326		1326-18	1326-25	24706866	5271	-1	-1	-1
4268	M24280		USA	North America			2012	Haemophilus influenzae	NT	no cps loci assigned																				2019-01-04	37	15	20		5	33	106	87	58	29	1343	ST-210 complex	1343-37	1343-20	31606037	4268	-1	-1	-1
5812	LNP31440		France	Europe	86		2020	Haemophilus influenzae	b	all genes present for genotype b		0	0-4		CSF	meningitis														2020-03-25	46	7	53		10	14	5	4	89	8	1345	ST-6 complex	1345-46	1345-53		5812	-1	-1	-1
4470	M41491		USA	North America			2017	Haemophilus influenzae	NT	no cps loci assigned																				2019-01-04	261	112	102		1	20	159	245	214	115	1363		1363-261	1363-102	31606037	4470	-1	-1	-1
15908	PTHi-3421		Portugal	Europe			1997	Haemophilus influenzae	NT	no cps loci assigned					blood	bacteraemia	surveillance				S		S					ERR2560761		2021-11-25	137	50	254		50	12	32	147	82	125	1382		1382-137	1382-254	30391557	15908	-1	-1	-1
3287	LNP28866		France	Europe	59		2017	Haemophilus influenzae	NT	no cps loci assigned		70	70-74	female	blood	bacteraemia											ERS2719168			2018-03-21	8	2	5		42	9	8	78	8	4	1411	ST-163 complex	1411-8	1411-5	31100360	3287	-1	-1	-1
3398	LNP29389		France	Europe	78		2017	Haemophilus influenzae	NT	no cps loci assigned		41	40-44	female	CSF	meningitis											ERS2719251			2018-03-21	4	14	12		4	15	7	11	1	41	1416		1416-4	1416-12	31100360	3398	-1	-1	-1
3949	M10482		USA	North America			2003	Haemophilus influenzae	NT	no cps loci assigned																				2019-01-04	8	1	42		40	3	38	35	40	21	1426	ST-1426 complex	1426-8	1426-42	31606037	3949	-1	-1	-1
5555	13H43		Japan	Asia	Okinawa		2012	Haemophilus influenzae	NT	no cps loci assigned					blood	bacteraemia	surveillance											BGMY01000001 - BGMY01000061	child; invasive disease	2019-11-15	218	36	392		35	1	22	7	14	29	1434	ST-986 complex	1434-218	1434-392	29720429	5555	1	1	1
3928	M09673		USA	North America			2002	Haemophilus influenzae	NT	no cps loci assigned																				2019-01-04	126	15	22		5	33	7	22	77	29	1445	ST-210 complex	1445-126	1445-22	31606037	3928	-1	-1	-1
4750	LNP30713		France	Europe	31		2019	Haemophilus influenzae	NT	no cps loci assigned		15	15-19		blood	bacteraemia														2019-07-16	2	1	235	1	1	1	1	77	42	5	1449	ST-3 complex	1449-2	1449-235		4750	1	-1	-1
4604	LNP30400		France	Europe	59		2018	Haemophilus influenzae	NT	no cps loci assigned		60	60-64		blood	bacteraemia														2019-03-11	135	1	109		47	60	19	119	130	62	1452	ST-992 complex	1452-135	1452-109		4604	-1	-1	-1
4856	272-CN	17P-276	Cameroon	Africa		Yaoundé	2017	Haemophilus influenzae	NT	no cps loci assigned	II	1	0-4	female	other	other	commununity acquired	1	S		S	0.032	S		S				Isolate from respiratory tract infections, Centre Pasteur of Cameroon, Serges TCHATCHOUANG, Marie-Christine FONKOUA	2019-08-27	120	1	376		14	107	52	22	1	5	1482	ST-183 complex	1482-120	1482-376		4856	-1	-1	-1
4873	324-EN	17P-372	Cameroon	Africa		Yaoundé	2017	Haemophilus influenzae	NT	no cps loci assigned	IV	1	0-4	female	other	other	commununity acquired	1	S		S	0.032	S		S				Isolate from respiratory tract infections, Centre Pasteur of Cameroon, Serges TCHATCHOUANG, Marie-Christine FONKOUA	2019-08-27	43	10	264		1	1	101	1	31	13	1494		1494-43	1494-264		4873	-1	-1	-1
5776	LNP31281		France	Europe	86		2019	Haemophilus influenzae	NT	no cps loci assigned		52	50-54		CSF	meningitis														2020-03-25	8	1	17		1	1	1	1	2	5	1497	ST-3 complex	1497-8	1497-17		5776	-1	-1	-1
4642	LNP30510		France	Europe	44		2018	Haemophilus influenzae	NT	no cps loci assigned		66	65-69		blood	bacteraemia														2019-03-11	102	1	110		43	1	46	30	166	18	1513		1513-102	1513-110		4642	-1	-1	-1
3361	LNP29232		France	Europe	94		2017	Haemophilus influenzae	NT	no cps loci assigned		1	0-4	female	blood	bacteraemia											ERS2719224			2018-03-21	37	15	20		5	33	7	87	239	29	1517	ST-210 complex	1517-37	1517-20	31100360	3361	-1	-1	-1
4838	138-CN	17P-112	Cameroon	Africa		Yaoundé	2017	Haemophilus influenzae	NT	no cps loci assigned	I	0	0-4	female	other	other	commununity acquired	4	R		S	0.008	S		S				Isolate from respiratory tract infections, Centre Pasteur of Cameroon, Serges TCHATCHOUANG, Marie-Christine FONKOUA	2019-08-27	8	14	17	1	14	7	15	9	235	1	1523		1523-8	1523-17		4838	-1	-1	-1
3579	LNP29806		France	Europe	68		2018	Haemophilus influenzae	NT	no cps loci assigned					other														source unspecified	2018-07-17	178	1	67		1	10	1	259	6	5	1524	ST-3 complex	1524-178	1524-67		3579	-1	-1	-1
5352	ERS134879	ERR125053; Heamophilus_influenzae_16-sc-2012-05-02T12:25:30Z-1290033	Finland	Europe			2012	Haemophilus influenzae	NT	no cps loci assigned					ear	otitis media	surveillance											ERR125053		2019-11-15	34	7	250		177	8	126	249	200	138	1566		1566-34	1566-250	26311542	5352	-1	-1	-1
3573	LNP29786		France	Europe	51		2018	Haemophilus influenzae	NT	no cps loci assigned		66	65-69		blood	bacteraemia														2018-07-17	4	18	3	1	1	11	13	62	1	5	1591	ST-836 complex	1591-4	1591-3		3573	-1	-1	-1
5069	R2846	CP002276; NC_017452.1	USA	North America			2010	Haemophilus influenzae	NT	no cps loci assigned					ear	otitis media	sporadic case									PRJNA9620	SAMN02604260		http//www.genome.washington.edu/UWGC/Hinf/index.cfm (strain 12, Barenkamp and Leininger, 1992)	2019-11-15	10	8	9		11	2	15	74	61	3	1622	ST-34 complex	1622-10	1622-9	22377449	5069	-1	-1	-1
3977	M11680		USA	North America			2003	Haemophilus influenzae	b	all genes present for genotype b																				2019-01-04	132	1	82		6	30	23	33	253	7	1663	ST-222 complex	1663-132	1663-82	31606037	3977	-1	-1	-1
4010	M12469		USA	North America			2004	Haemophilus influenzae	c	all genes present for genotype c																				2019-01-04	102	7	65		7	11	6	6	16	9	1665	ST-7 complex	1665-102	1665-65	31606037	4010	-1	-1	-1
4125	M17209		USA	North America			2007	Haemophilus influenzae	NT	no cps loci assigned																				2019-01-04	34	7	259		50	8	1	26	45	32	1666		1666-34	1666-259	31606037	4125	-1	-1	-1
4153	M18630		USA	North America			2009	Haemophilus influenzae	NT	no cps loci assigned																				2019-01-04	2	1	235		1	1	1	67	13	5	1686	ST-3 complex	1686-2	1686-235	31606037	4153	1	-1	-1
4150	M18435		USA	North America			2009	Haemophilus influenzae	NT	no cps loci assigned																				2019-01-04	2	1	235		1	1	1	67	53	5	1687	ST-3 complex	1687-2	1687-235	31606037	4150	1	-1	-1
4102	M16088		USA	North America			2007	Haemophilus influenzae	e	all genes present for genotype e																				2019-01-04	55	7	230		18	6	3	28	28	12	1688	ST-18 complex	1688-55	1688-230	31606037	4102	-1	-1	-1
4069	M14791		USA	North America			2006	Haemophilus influenzae	NT	no cps loci assigned																				2019-01-04	18	2	25		17	18	53	62	255	34	1689	ST-746 complex	1689-18	1689-25	31606037	4069	-1	-1	-1
4064	M14666		USA	North America			2006	Haemophilus influenzae	NT	no cps loci assigned																				2019-01-04	29	11	85		137	11	104	217	5	42	1690	ST-1377 complex	1690-29	1690-85	31606037	4064	-1	-1	-1
4047	M13565		USA	North America			2005	Haemophilus influenzae	e	all genes present for genotype e																				2019-01-04	55	22	230		18	6	3	64	28	12	1691	ST-18 complex	1691-55	1691-230	31606037	4047	-1	-1	-1
3948	M10469		USA	North America			2003	Haemophilus influenzae	NT	no cps loci assigned																				2019-01-04	37	14	36		5	8	58	92	58	29	1692	ST-264 complex	1692-37	1692-36	31606037	3948	-1	-1	-1
3815	M03842		Mexico	North America			1997	Haemophilus influenzae	NT	no cps loci assigned																				2019-01-04	29	14	23		37	35	57	7	183	13	1708		1708-29	1708-23	31606037	3815	-1	-1	-1
3817	M04733		USA	North America			1998	Haemophilus influenzae	NT	no cps loci assigned																				2019-01-04	235	97	347		1	1	44	61	21	5	1709	ST-389 complex	1709-235	1709-347	31606037	3817	-1	-1	-1
3867	M07614		USA	North America			2001	Haemophilus influenzae	NT	no cps loci assigned																				2019-01-04	43	1	220		186	83	109	257	21	47	1710		1710-43	1710-220	31606037	3867	-1	-1	-1
3920	M09190		USA	North America			2002	Haemophilus influenzae	NT	no cps loci assigned																				2019-01-04	18	15	25		5	18	53	86	14	23	1711	ST-266 complex	1711-18	1711-25	31606037	3920	-1	-1	-1
3969	M11038		USA	North America			2003	Haemophilus influenzae	NT	no cps loci assigned																				2019-01-04	29	37	58	1	44	2	16	256	2	3	1712	ST-165 complex	1712-29	1712-58	31606037	3969	-1	-1	-1
4187	M21257		USA	North America			2010	Haemophilus influenzae	NT	no cps loci assigned																				2019-01-04	10	14	1		187	1	1	45	14	21	1713	ST-139 complex	1713-10	1713-1	31606037	4187	-1	-1	-1
3524	LNP29622		France	Europe	6		2018	Haemophilus influenzae	NT	no cps loci assigned		65	65-69		blood	bacteraemia														2018-07-17	106	1	63		26	1	46	79	130	23	1714	ST-519 complex	1714-106	1714-63		3524	-1	-1	-1
4205	M21505		USA	North America			2010	Haemophilus influenzae	NT	no cps loci assigned																				2019-01-04	253	7	91	1	14	7	170	17	13	17	1715	ST-57 complex	1715-253	1715-91	31606037	4205	-1	-1	-1
4227	M22888		USA	North America			2011	Haemophilus influenzae	NT	no cps loci assigned																				2019-01-04	2	1	235		1	1	1	67	28	5	1716	ST-3 complex	1716-2	1716-235	31606037	4227	1	-1	-1
4283	M24593		USA	North America			2012	Haemophilus influenzae	NT	no cps loci assigned																				2019-01-04	257	14	94		37	35	57	7	183	8	1717		1717-257	1717-94	31606037	4283	-1	-1	-1
4381	M29388		USA	North America			2015	Haemophilus influenzae	NT	no cps loci assigned																				2019-01-04	15	16	98	1	16	8	16	30	238	3	1718	ST-155 complex	1718-15	1718-98	31606037	4381	-1	-1	-1
4410	M37489		USA	North America			2015	Haemophilus influenzae	NT	no cps loci assigned																				2019-01-04	34	1	229	1	17	4	17	7	57	11	1719	ST-41 complex	1719-34	1719-229	31606037	4410	-1	-1	-1
4656	LNP30577		France	Europe	92		2019	Haemophilus influenzae	b	all genes present for genotype b		56	55-59		blood	bacteraemia														2019-03-11	10	7	70		10	14	5	4	257	8	1721	ST-6 complex	1721-10	1721-70		4656	-1	-1	-1
5544	13H31		Japan	Asia		Chiba	2008	Haemophilus influenzae	NT	no cps loci assigned					other	other	surveillance											BGMN01000001 - BGMN01000048	invasive disease	2019-11-15	176	7	253		68	43	38	95	165	18	1736	ST-1736 complex	1736-176	1736-253	29720429	5544	1	1	1
4309	M25889		USA	North America			2013	Haemophilus influenzae	f	all genes present for genotype f																				2019-01-04	6	11	4		22	132	11	22	19	15	1739	ST-124 complex	1739-6	1739-4	31606037	4309	-1	-1	-1
4331	M26339		USA	North America			2013	Haemophilus influenzae	f	all genes present for genotype f																				2019-01-04	6	11	4		22	19	11	22	262	15	1740	ST-124 complex	1740-6	1740-4	31606037	4331	-1	-1	-1
4412	M03825		Mexico	North America			1997	Haemophilus influenzae	NT	no cps loci assigned																				2019-01-04	138	36	100		127	14	136	62	265	89	1751		1751-138	1751-100	31606037	4412	-1	-1	-1
4414	M03844		Mexico	North America			1997	Haemophilus influenzae	NT	no cps loci assigned																				2019-01-04	31	14	228		93	41	186	11	60	98	1752		1752-31	1752-228	31606037	4414	-1	-1	-1
4208	M21557		USA	North America			2010	Haemophilus influenzae	e	all genes present for genotype e																				2019-01-04	55	7	230	1	18	135	3	10	28	12	1753	ST-18 complex	1753-55	1753-230	31606037	4208	-1	-1	-1
4016	M12969		USA	North America			2004	Haemophilus influenzae	NT	no cps loci assigned																				2019-01-04	10	13	1		1	1	1	13	25	153	1754	ST-12 complex	1754-10	1754-1	31606037	4016	-1	-1	-1
4041	M13422		USA	North America			2005	Haemophilus influenzae	a	all genes present for genotype a																				2019-01-04	46	18	53		13	134	5	279	11	36	1755		1755-46	1755-53	31606037	4041	-1	-1	-1
4191	M21328		USA	North America			2010	Haemophilus influenzae	b	all genes present for genotype b																				2019-01-04	132	18	82		40	20	23	33	29	152	1756	ST-222 complex	1756-132	1756-82	31606037	4191	-1	-1	-1
4212	M21625		USA	North America			2010	Haemophilus influenzae	f	all genes present for genotype f																				2019-01-04	6	127	4		22	19	11	22	19	15	1757	ST-124 complex	1757-6	1757-4	31606037	4212	-1	-1	-1
4287	M25053		USA	North America			2012	Haemophilus influenzae	e	all genes present for genotype e																				2019-01-04	55	41	230		197	6	3	10	28	12	1758	ST-18 complex	1758-55	1758-230	31606037	4287	-1	-1	-1
4290	M25147		USA	North America			2012	Haemophilus influenzae	NT	no cps loci assigned																				2019-01-04	193	36	95		43	2	132	7	38	104	1759		1759-193	1759-95	31606037	4290	-1	-1	-1
4299	M25657		USA	North America			2012	Haemophilus influenzae	a	all genes present for genotype a																				2019-01-04	4	128	71		4	17	4	2	9	6	1760		1760-4	1760-71	31606037	4299	-1	-1	-1
4300	M25693		USA	North America			2012	Haemophilus influenzae	NT	no cps loci assigned																				2019-01-04	10	14	1		196	1	1	45	14	21	1761	ST-139 complex	1761-10	1761-1	31606037	4300	-1	-1	-1
3516	LNP29597		France	Europe	68		2018	Haemophilus influenzae	NT	no cps loci assigned					CSF	meningitis														2018-07-17	39	11	255		11	43	35	51	31	18	1780		1780-39	1780-255		3516	-1	-1	-1
4730	LNP30630		France	Europe	59		2019	Haemophilus influenzae	NT	no cps loci assigned		67	65-69		joint aspirate	invasive (unspecified/other)														2019-07-16	39	11	261		11	43	35	51	31	18	1780		1780-39	1780-261		4730	-1	-1	-1
4468	M41419		USA	North America			2017	Haemophilus influenzae	NT	no cps loci assigned																				2019-01-04	156	7	234	1	3	43	1	78	28	96	1783		1783-156	1783-234	31606037	4468	-1	-1	-1
4469	M41490		USA	North America			2017	Haemophilus influenzae	NT	no cps loci assigned																				2019-01-04	8	1	42		40	136	38	35	67	21	1784	ST-1426 complex	1784-8	1784-42	31606037	4469	-1	-1	-1
4444	M39576		USA	North America			2016	Haemophilus influenzae	a	all genes present for genotype a																				2019-01-04	46	18	53		200	16	5	3	11	7	1785	ST-23 complex	1785-46	1785-53	31606037	4444	-1	-1	-1
16739	Strain 87		Canada	North America			2020	Haemophilus influenzae	a	all genes present for genotype a																PRJNA543249		SRR9331466		2022-01-24	46	2	53		13	16	5	3	266	7	1786	ST-23 complex	1786-46	1786-53		16739	-1	-1	-1
4486	M41997		USA	North America			2017	Haemophilus influenzae	f	all genes present for genotype f																				2019-01-04	6	11	4		5	19	11	22	19	15	1793	ST-124 complex	1793-6	1793-4	31606037	4486	-1	-1	-1
4488	M42375		USA	North America			2017	Haemophilus influenzae	NT	no cps loci assigned																				2019-01-04	8	1	42		40	3	38	35	269	21	1794	ST-1426 complex	1794-8	1794-42	31606037	4488	-1	-1	-1
15944	PTHi-12000		Portugal	Europe			2011	Haemophilus influenzae	NT	no cps loci assigned					blood	bacteraemia	surveillance				S		S					ERR2560720		2021-11-25	18	2	183		3	18	53	7	40	10	1813	ST-746 complex	1813-18	1813-183	30391557	15944	-1	-1	-1
4376	M28660		USA	North America			2014	Haemophilus influenzae	NT	no cps loci assigned																				2019-01-04	8	40	5		6	20	41	15	63	43	1817	ST-199 complex	1817-8	1817-5	31606037	4376	-1	-1	-1
4380	M29298		USA	North America			2014	Haemophilus influenzae	NT	no cps loci assigned																				2019-01-04	259	132	97		47	15	5	284	271	155	1818		1818-259	1818-97	31606037	4380	-1	-1	-1
4489	M43168		USA	North America			2017	Haemophilus influenzae	NT	no cps loci assigned																				2019-01-04	8	1	42		180	3	38	35	40	21	1819	ST-1426 complex	1819-8	1819-42	31606037	4489	-1	-1	-1
15959	PTHi-12851		Portugal	Europe			2013	Haemophilus influenzae	a	all genes present for genotype a					blood	bacteraemia	surveillance				S		S					ERR2560741		2021-11-25	46	2	53		13	16	5	3	11	154	1828	ST-23 complex	1828-46	1828-53	30391557	15959	-1	-1	-1
3331	LNP29097		France	Europe	97		2017	Haemophilus influenzae	NT	no cps loci assigned		0	0-4	male	blood	bacteraemia											ERS2719200			2018-03-21	87	15	317		3	18	53	86	13	23	1829	ST-266 complex	1829-87	1829-317	31100360	3331	1	1	1
3552	LNP29722		France	Europe	37		2018	Haemophilus influenzae	NT	no cps loci assigned					blood	bacteraemia														2018-07-17	18	15	25		3	18	53	86	13	23	1829	ST-266 complex	1829-18	1829-25		3552	-1	-1	-1
15971	PTHi-13369		Portugal	Europe			2015	Haemophilus influenzae	NT	no cps loci assigned					blood	bacteraemia	surveillance											ERR2560752		2021-11-25	39	11	227		39	8	35	65	21	19	1830	ST-425 complex	1830-39	1830-227	30391557	15971	-1	-1	-1
15893	PTHi-1402		Portugal	Europe			1992	Haemophilus influenzae	NT	no cps loci assigned					blood	bacteraemia	surveillance											ERR2560714		2021-11-25	316	7	162	1	26	137	121	35	270	21	1831		1831-316	1831-162	30391557	15893	-1	-1	-1
15905	PTHi-3306		Portugal	Europe			1997	Haemophilus influenzae	NT	no cps loci assigned					blood	bacteraemia	surveillance				S		S					ERR2560697		2021-11-25	4	14	24		1	1	10	186	42	5	1833	ST-389 complex	1833-4	1833-24	30391557	15905	-1	-1	-1
15906	PTHi-3330		Portugal	Europe			1997	Haemophilus influenzae	NT	no cps loci assigned					blood	bacteraemia	surveillance				S		S					ERR2560725		2021-11-25	37	15	20		35	33	7	46	44	29	1834	ST-931 complex	1834-37	1834-20	30391557	15906	-1	-1	-1
15929	PTHi-8273		Portugal	Europe			2005	Haemophilus influenzae	NT	no cps loci assigned					blood	bacteraemia	surveillance				S		S					ERR2560759		2021-11-25	168	73	68		45	112	111	62	126	23	1835		1835-168	1835-68	30391557	15929	-1	-1	-1
5622	LNP31076		France	Europe	44		2019	Haemophilus influenzae	NT	no cps loci assigned		2	0-4		blood	bacteraemia														2019-11-19	34	1	282	1	3	4	17	112	3	34	1836	ST-1836 complex	1836-34	1836-282		5622	-1	-1	-1
3275	93-0011		Canada	North America			1993	Haemophilus influenzae	NT	no cps loci assigned					blood	bacteraemia													disease unspecified	2018-02-22	10	7	19		30	2	15	22	273	3	1853	ST-472 complex	1853-10	1853-19		3275	-1	-1	-1
5222	Hi176	ERR125021	Finland	Europe			1995	Haemophilus influenzae	NT	no cps loci assigned	III					otitis media	surveillance									PRJEB2400	SAMEA1411812	ERR125021		2019-11-15	53	8	40		10	2	15	26	26	3	1860	ST-396 complex	1860-53	1860-40	24706866	5222	-1	-1	-1
3404	LNP29404		France	Europe	69		2017	Haemophilus influenzae	NT	no cps loci assigned		0	0-4	male	CSF	meningitis											ERS2719256			2018-03-21	8	1	5		5	33	7	78	41	29	1877	ST-584 complex	1877-8	1877-5	31100360	3404	-1	-1	-1
4872	324-CN	17P-370	Cameroon	Africa		Yaoundé	2017	Haemophilus influenzae	NT	no cps loci assigned	V	1	0-4	female	other	other	commununity acquired	0.38	S		S	0.006	S		S				Isolate from respiratory tract infections, Centre Pasteur of Cameroon, Serges TCHATCHOUANG, Marie-Christine FONKOUA	2019-08-27	37	1	20		69	20	7	26	36	29	1894	ST-584 complex	1894-37	1894-20		4872	-1	-1	-1
5811	LNP31439		France	Europe	78		2020	Haemophilus influenzae	NT	no cps loci assigned		54	50-54		CSF	meningitis														2020-03-25	10	7	19		26	2	22	22	38	3	1899	ST-472 complex	1899-10	1899-19		5811	-1	-1	-1
3312	LNP29006		France	Europe	31		2017	Haemophilus influenzae	NT	no cps loci assigned		93	90-94	female	blood	bacteraemia											ERS2719187			2018-03-21	8	1	42		40	3	38	255	40	21	1904	ST-1426 complex	1904-08-01	1904-42	31100360	3312	-1	-1	-1
5157	60294N1		Australia	Oceania	Northern Territory		2008	Haemophilus influenzae	NT	no cps loci assigned		4	0-4		bronchoalveolar lavage	other	surveillance											JXCI00000000	child; bronchiectasis	2019-11-15	8	1	51		71	84	111	290	161	100	1907		1907-08-01	1907-51	24285816	5157	-1	-1	-1
4686	SMG-18-2214		UK	Europe			2018	Haemophilus influenzae	NT	no cps loci assigned					sputum															2019-04-25	26	35	304		1	1	196	15	53	38	2016	ST-142 complex	2016-26	2016-304		4686	1	1	1
3300	LNP28957		France	Europe	92		2017	Haemophilus influenzae	NT	no cps loci assigned					bronchoalveolar lavage															2018-03-21	33	1	277	1	35	20	36	17	49	31	2029		2029-33	2029-277		3300	1	1	-1
3308	LNP28989		France	Europe	44		2017	Haemophilus influenzae	NT	no cps loci assigned		53	50-54	male	blood	bacteraemia											ERS2719183			2018-03-21	54	16	315		124	8	16	111	21	3	2030	ST-107 complex	2030-54	2030-315	31100360	3308	-1	-1	-1
3330	LNP29091		France	Europe	21		2017	Haemophilus influenzae	NT	no cps loci assigned		31	30-34	male	blood	bacteraemia											ERS2719199			2018-03-21	32	1	316		1	1	1	67	8	5	2031	ST-3 complex	2031-32	2031-316	31100360	3330	1	1	-1
3354	LNP29220		France	Europe	93		2017	Haemophilus influenzae	e	all genes present for genotype e		74	70-74	female	bronchoalveolar lavage												ERS2719219			2018-03-21	40	7	320		18	6	3	1	28	12	2033	ST-18 complex	2033-40	2033-320	31100360	3354	1	1	1
3359	LNP29230		France	Europe	68		2017	Haemophilus influenzae	NT	no cps loci assigned		90	90-94	female	blood	bacteraemia											ERS2719223			2018-03-21	8	40	51		6	20	46	77	31	43	2034	ST-199 complex	2034-08-01	2034-51	31100360	3359	-1	-1	-1
3374	LNP29277		France	Europe	44		2017	Haemophilus influenzae	NT	no cps loci assigned		85	85-89	male	blood	bacteraemia											ERS2719233			2018-03-21	10	14	1		1	1	1	70	62	37	2035	ST-139 complex	2035-10-01	2035-01-01	31100360	3374	-1	-1	-1
3392	LNP29374		France	Europe	97		2017	Haemophilus influenzae	NT	no cps loci assigned		10	10-14	female	joint aspirate	invasive (unspecified/other)											ERS2719245			2018-03-21	4	16	56		28	8	16	17	2	3	2036	ST-107 complex	2036-04-01	2036-56	31100360	3392	-1	-1	-1
3450	LNP29559		France	Europe	34		2017	Haemophilus influenzae	NT	no cps loci assigned		54	50-54	female	blood	bacteraemia											ERS2719290			2018-03-21	96	15	331		3	18	53	86	48	23	2037	ST-266 complex	2037-96	2037-331	31100360	3450	1	-1	-1
3560	LNP29748		France	Europe	38		2018	Haemophilus influenzae	NT	no cps loci assigned		3	0-4		blood	bacteraemia														2018-07-17	34	1	229		17	4	17	7	156	11	2038	ST-41 complex	2038-34	2038-229		3560	-1	-1	-1
3564	LNP29769		France	Europe	75		2018	Haemophilus influenzae	NT	no cps loci assigned		0	0-4		blood	bacteraemia														2018-07-17	26	1	304		180	3	1	35	40	21	2039	ST-1426 complex	2039-26	2039-304		3564	1	1	1
3581	LNP29809		France	Europe	98		2018	Haemophilus influenzae	NT	no cps loci assigned		42	40-44		blood	bacteraemia														2018-07-17	168	7	68		45	112	111	62	126	23	2040		2040-168	2040-68		3581	-1	-1	-1
3370	LNP29260		France	Europe	34		2017	Haemophilus influenzae	a	all genes present for genotype a		1	0-4	male	blood	bacteraemia											ERS2719229			2018-03-21	46	2	53		13	16	5	3	291	7	2053	ST-23 complex	2053-46	2053-53	31100360	3370	-1	-1	-1
16764	Strain 112		Canada	North America			2020	Haemophilus influenzae	a																	PRJNA543249		SRR9331819		2022-01-24	46	18	181		13	16	5	3	11	30	2057	ST-23 complex	2057-46	2057-181		16764	-1	-1	-1
16769	Strain 117		Canada	North America			2020	Haemophilus influenzae	a	all genes present for genotype a																PRJNA543249		SRR9331824		2022-01-24	46	2	53		13	16	5	305	11	7	2060	ST-23 complex	2060-46	2060-53		16769	-1	-1	-1
4461	M41127		USA	North America			2016	Haemophilus influenzae	NT	no cps loci assigned																				2019-01-04	260	18	368		194	87	38	6	244	10	2062		2062-260	2062-368	31606037	4461	1	1	1
3408	LNP29415		France	Europe	68		2017	Haemophilus influenzae	NT	no cps loci assigned		87	85-89	female	blood	bacteraemia											ERS2719260			2018-03-21	10	7	19		26	2	199	22	38	3	2082	ST-472 complex	2082-10-01	2082-19	31100360	3408	-1	-1	-1
3410	LNP29419		France	Europe	34		2017	Haemophilus influenzae	NT	no cps loci assigned		48	45-49	female	blood	bacteraemia											ERS2719262			2018-03-21	99	7	57		217	1	46	72	1	23	2083		2083-99	2083-57	31100360	3410	-1	-1	-1
3439	LNP29519		France	Europe	68		2017	Haemophilus influenzae	NT	no cps loci assigned					sputum															2018-03-21	11	30	274		218	7	15	1	21	1	2084	ST-422 complex	2084-11-01	2084-274		3439	-1	-1	-1
3523	LNP29617		France	Europe	38		2018	Haemophilus influenzae	NT	no cps loci assigned					blood	bacteraemia														2018-07-17	8	146	62		123	26	1	308	294	48	2085		2085-08-01	2085-62		3523	-1	-1	-1
3532	LNP29656		France	Europe	71		2018	Haemophilus influenzae	NT	no cps loci assigned		84	80-84		blood	bacteraemia														2018-07-17	12	48	270	1	60	51	16	15	295	31	2086	ST-395 complex	2086-12-01	2086-270		3532	-1	-1	-1
3534	LNP29658		France	Europe	74		2018	Haemophilus influenzae	a	all genes present for genotype a		68	65-69		blood	bacteraemia														2018-07-17	46	2	53		219	16	5	3	11	7	2087	ST-23 complex	2087-46	2087-53		3534	-1	-1	-1
3562	LNP29760		France	Europe	74		2018	Haemophilus influenzae	Inconclusive	Missing region II genes		61	60-64		blood	bacteraemia														2018-07-17	6	11	4		22	19	11	22	297	15	2088	ST-124 complex	2088-06-01	2088-04-01		3562	-1	-1	-1
3586	LNP29821		France	Europe	75		2018	Haemophilus influenzae	NT	no cps loci assigned		48	45-49		blood	bacteraemia														2018-07-17	42	13	289		1	144	1	13	25	16	2089	ST-12 complex	2089-42	2089-289		3586	-1	-1	-1
3310	LNP28996		France	Europe	31		2017	Haemophilus influenzae	NT	no cps loci assigned		0	0-4	male	blood	bacteraemia											ERS2719185			2018-03-21	21	15	41		6	20	107	306	8	43	2092	ST-1025 complex	2092-21	2092-41	31100360	3310	-1	-1	-1
3365	LNP29240		France	Europe	68		2017	Haemophilus influenzae	NT	no cps loci assigned					bronchoalveolar lavage															2018-03-21	44	8	52		5	14	6	63	292	48	2093		2093-44	2093-52		3365	-1	-1	-1
3386	LNP29313		France	Europe	95		2017	Haemophilus influenzae	NT	no cps loci assigned		89	85-89	female	blood	bacteraemia											ERS2719241			2018-03-21	1	1	291		215	1	1	1	2	5	2094	ST-3 complex	2094-01-01	2094-291	31100360	3386	1	-1	-1
3544	LNP29695		France	Europe	69		2018	Haemophilus influenzae	NT	no cps loci assigned		86	85-89		CSF	meningitis														2018-07-17	53	14	40		1	1	1	59	296	5	2096	ST-3 complex	2096-53	2096-40		3544	-1	-1	-1
3548	LNP29708		France	Europe	13		2018	Haemophilus influenzae	NT	no cps loci assigned		59	55-59		CSF	meningitis														2018-07-17	4	1	24		1	1	1	1	1	161	2097	ST-3 complex	2097-04-01	2097-24		3548	-1	-1	-1
5783	LNP31305		France	Europe	59		2020	Haemophilus influenzae	NT	no cps loci assigned		57	55-59		blood	bacteraemia														2020-03-25	10	14	1		1	147	1	45	14	21	2111	ST-139 complex	2111-10-01	2111-01-01		5783	-1	-1	-1
4676	656133		Norway	Europe			2019	Haemophilus influenzae	NT	no cps loci assigned																				2019-04-15	8	40	5		6	20	7	88	63	43	2127	ST-199 complex	2127-08-01	2127-05-01		4676	-1	-1	-1
4697	662938		Norway	Europe			2019	Haemophilus influenzae	NT	no cps loci assigned																				2019-06-04	106	1	63		26	1	46	79	44	23	2128	ST-519 complex	2128-106	2128-63		4697	-1	-1	-1
4708	664569		Norway	Europe			2019	Haemophilus influenzae	NT	no cps loci assigned																				2019-07-02	34	11	269		3	4	202	54	3	34	2139	ST-1836 complex	2139-34	2139-269		4708	-1	-1	-1
4827	012-8AB	17P-428	Cameroon	Africa		Yaoundé	2018	Haemophilus influenzae	NT	no cps loci assigned	II	49	45-49	female	bronchoalveolar lavage	pneumonia	commununity acquired	0.5	S		S	0.012	S		S				Isolate from respiratory tract infections, Centre Pasteur of Cameroon, Serges TCHATCHOUANG, Marie-Christine FONKOUA	2019-08-27	8	15	46		3	3	22	161	138	21	2143		2143-08-01	2143-46		4827	-1	-1	-1
4819	170-CN	17P-162	Cameroon	Africa		Yaoundé	2017	Haemophilus influenzae	NT	no cps loci assigned	I	0	0-4	female	other	other	commununity acquired	0.75	S		S	0.032	S		S				Isolate from respiratory tract infections, Centre Pasteur of Cameroon, Serges TCHATCHOUANG, Marie-Christine FONKOUA	2019-08-27	119	87	374		4	15	106	26	186	41	2144		2144-119	2144-374		4819	1	-1	-1
4823	279-AN	17P-300	Cameroon	Africa		Yaoundé	2017	Haemophilus influenzae	NT	no cps loci assigned	V	2	0-4	female	other	other	commununity acquired	4	R		S	0.008	S		S				Isolate from respiratory tract infections, Centre Pasteur of Cameroon, Serges TCHATCHOUANG, Marie-Christine FONKOUA	2019-08-27	126	15	22	1	5	115	7	26	14	29	2145	ST-210 complex	2145-126	2145-22		4823	-1	-1	-1
4821	272-BN	17P-275	Cameroon	Africa		Yaoundé	2017	Haemophilus influenzae	NT	no cps loci assigned	II	3	0-4	male	other	other	commununity acquired	0.5	S		S	0.008	S		S				Isolate from respiratory tract infections, Centre Pasteur of Cameroon, Serges TCHATCHOUANG, Marie-Christine FONKOUA	2019-08-27	133	9	119		6	42	43	15	52	35	2147		2147-133	2147-119		4821	-1	-1	-1
4824	282-AN	17P-305	Cameroon	Africa		Yaoundé	2017	Haemophilus influenzae	NT	no cps loci assigned	II	4	0-4	female	other	other	commununity acquired	0.25	S		S	0.012	S		S				Isolate from respiratory tract infections, Centre Pasteur of Cameroon, Serges TCHATCHOUANG, Marie-Christine FONKOUA	2019-08-27	63	14	121		6	20	7	84	92	43	2148		2148-63	2148-121		4824	-1	-1	-1
4829	031-AN	17P-437	Cameroon	Africa		Yaoundé	2018	Haemophilus influenzae	NT	no cps loci assigned	III	0	0-4	male	other	other	commununity acquired	0.38	S		S	0.032	S		S				Isolate from respiratory tract infections, Centre Pasteur of Cameroon, Serges TCHATCHOUANG, Marie-Christine FONKOUA	2019-08-27	29	18	23		42	57	131	22	70	4	2149		2149-29	2149-23		4829	-1	-1	-1
4816	156-BN	17P-130	Cameroon	Africa		Yaoundé	2017	Haemophilus influenzae	NT	no cps loci assigned	IV	0	0-4	male	other	other	commununity acquired	0.25	S		S	0.008	S		S				Isolate from respiratory tract infections, Centre Pasteur of Cameroon, Serges TCHATCHOUANG, Marie-Christine FONKOUA	2019-08-27	102	30	65		43	115	6	7	231	160	2150		2150-102	2150-65		4816	-1	-1	-1
4822	276-GN	17P-293	Cameroon	Africa		Yaoundé	2017	Haemophilus influenzae	NT	no cps loci assigned	IV	4	0-4	female	other	other	commununity acquired	0.38	S		S	0.008	S		S				Isolate from respiratory tract infections, Centre Pasteur of Cameroon, Serges TCHATCHOUANG, Marie-Christine FONKOUA	2019-08-27	70	7	120		60	20	7	51	49	31	2151		2151-70	2151-120		4822	-1	-1	-1
4818	164-BN	17P-148	Cameroon	Africa		Yaoundé	2017	Haemophilus influenzae	NT	no cps loci assigned	IV	0	0-4	female	other	other	commununity acquired	0.25	S		S	0.012	S		S				Isolate from respiratory tract infections, Centre Pasteur of Cameroon, Serges TCHATCHOUANG, Marie-Christine FONKOUA	2019-08-27	102	4	65		146	115	6	108	231	160	2153		2153-102	2153-65		4818	-1	-1	-1
4828	024-AN	17P-434	Cameroon	Africa		Yaoundé	2018	Haemophilus influenzae	NT	no cps loci assigned	II	9	2024-09-05	female	other	other	commununity acquired	0.38	S		S	0.016	S		S				Isolate from respiratory tract infections, Centre Pasteur of Cameroon, Serges TCHATCHOUANG, Marie-Christine FONKOUA	2019-08-27	8	12	122		202	54	38	7	3	48	2154		2154-08-01	2154-122		4828	-1	-1	-1
4737	LNP30652		France	Europe	31		2019	Haemophilus influenzae	NT	no cps loci assigned		60	60-64		blood	bacteraemia														2019-07-16	125	4	112		4	110	71	84	57	35	2156		2156-125	2156-112		4737	-1	-1	-1
4746	LNP30697		France	Europe	69		2019	Haemophilus influenzae	NT	no cps loci assigned		61	60-64		blood	bacteraemia														2019-07-16	29	43	114		149	14	171	10	92	143	2157		2157-29	2157-114		4746	-1	-1	-1
4758	LNP30745		France	Europe	59		2019	Haemophilus influenzae	NT	no cps loci assigned		45	45-49		blood	bacteraemia														2019-07-16	8	7	49		14	7	13	17	1	17	2158	ST-57 complex	2158-08-01	2158-49		4758	-1	-1	-1
4759	LNP30749		France	Europe	95		2019	Haemophilus influenzae	b	all genes present for genotype b		31	30-34		blood	bacteraemia														2019-07-16	173	5	268	1	10	20	21	67	7	8	2159	ST-6 complex	2159-173	2159-268		4759	-1	-1	-1
4766	LNP30769		France	Europe	90		2019	Haemophilus influenzae	NT	no cps loci assigned		81	80-84		blood	bacteraemia														2019-07-16	102	9	110		43	1	53	72	57	160	2160		2160-102	2160-110		4766	-1	-1	-1
5066	667577		Norway	Europe			2019	Haemophilus influenzae	f	all genes present for genotype f																				2019-11-11	6	11	4		22	157	11	22	19	15	2201	ST-124 complex	2201-06-01	2201-04-01		5066	-1	-1	-1
13450	479		Denmark	Europe			2018	Haemophilus influenzae	NT	no cps loci assigned					bronchoalveolar lavage															2020-09-24	8	166	46		42	2	149	30	55	10	2329	ST-393 complex	2329-08-01	2329-46		13450	-1	-1	-1
13448	792		Denmark	Europe			2018	Haemophilus influenzae	NT	no cps loci assigned					eye															2020-09-24	43	16	264		33	8	19	49	2	3	2330	ST-107 complex	2330-43	2330-264		13448	-1	-1	-1
13449	819		Denmark	Europe			2018	Haemophilus influenzae	NT	no cps loci assigned					ear															2020-09-24	4	18	3		1	11	13	17	1	5	2332	ST-836 complex	2332-04-01	2332-03-01		13449	-1	-1	-1
13451	1267		Denmark	Europe			2018	Haemophilus influenzae	NT	no cps loci assigned					ear															2020-09-24	18	8	158		151	77	53	210	41	34	2333		2333-18	2333-158		13451	-1	-1	-1
5351	ERS134801	ERR125079; Heamophilus_influenzae_1568-sc-2012-05-02T12:16:59Z-1290059	Spain	Europe			2012	Haemophilus influenzae	NT	no cps loci assigned					ear	otitis media	surveillance											ERR125079		2019-11-15	275	7	140		69	54	130	80	82	182	2369		2369-275	2369-140	26311542	5351	-1	-1	-1
4784	LNP30838		France	Europe	31		2019	Haemophilus influenzae	NT	no cps loci assigned		48	45-49		blood	bacteraemia														2019-07-16	10	13	1		1	1	1	328	25	16	2392	ST-12 complex	2392-10-01	2392-01-01		4784	-1	-1	-1
4658	LNP30595		France	Europe	23		2019	Haemophilus influenzae	NT	no cps loci assigned		0	0-4		blood	bacteraemia														2019-03-11	2	13	293		1	1	215	13	25	16	2393	ST-12 complex	2393-02-01	2393-293		4658	1	-1	-1
5263	RM603375	ERR125091	UK	Europe			1984	Haemophilus influenzae	NT	no cps loci assigned	VI						surveillance									PRJEB2400	SAMEA1411790	ERR125091		2019-11-15	37	14	20		1	35	57	114	183	13	2395		2395-37	2395-20	24706866	5263	-1	-1	-1
4855	271-FN	17P-269	Cameroon	Africa		Yaoundé	2017	Haemophilus influenzae	NT	no cps loci assigned	II	3	0-4	male	other	other	commununity acquired	0.25	S		S	0.008	S		S				Isolate from respiratory tract infections, Centre Pasteur of Cameroon, Serges TCHATCHOUANG, Marie-Christine FONKOUA	2019-08-27	125	18	112		4	110	71	332	57	35	2396		2396-125	2396-112		4855	-1	-1	-1
4748	LNP30711		France	Europe	38		2019	Haemophilus influenzae	NT	no cps loci assigned		0	0-4		blood	bacteraemia														2019-07-16	37	15	20		5	33	7	87	327	29	2398	ST-210 complex	2398-37	2398-20		4748	-1	-1	-1
5769	LNP31258		France	Europe	31		2019	Haemophilus influenzae	NT	no cps loci assigned		1	0-4		other	invasive (unspecified/other)													pericardial fluid	2020-03-25	37	15	20		5	33	7	142	117	2	2399	ST-210 complex	2399-37	2399-20		5769	-1	-1	-1
5415	ERS134818	ERR125096; Heamophilus_influenzae_RM7068-sc-2012-05-02T12:17:14Z-1290076	Finland	Europe			2012	Haemophilus influenzae	NT	no cps loci assigned					ear	otitis media	surveillance											ERR125096		2019-11-15	270	15	385		5	33	132	91	214	29	2400	ST-210 complex	2400-270	2400-385	26311542	5415	-1	-1	-1
5080	2021-01-22	AAZD	USA	North America			2007	Haemophilus influenzae	NT	no cps loci assigned					ear	other	sporadic case											NZ_AAZD00000000	Carriage; Hogg et al (2007)	2019-11-15	37	15	20		5	33	220	47	58	29	2401	ST-210 complex	2401-37	2401-20	19095082	5080	-1	-1	-1
4852	271-BN	17P-265	Cameroon	Africa		Yaoundé	2017	Haemophilus influenzae	NT	no cps loci assigned	II	4	0-4	female	other	other	commununity acquired	0.5	S		S	0.016	S		S				Isolate from respiratory tract infections, Centre Pasteur of Cameroon, Serges TCHATCHOUANG, Marie-Christine FONKOUA	2019-08-27	133	9	126		6	1	10	7	328	35	2402		2402-133	2402-126		4852	-1	-1	-1
4570	LNP30252		France	Europe	78		2018	Haemophilus influenzae	NT	no cps loci assigned		2	0-4		CSF	meningitis														2019-03-11	21	15	41		6	20	107	77	1	43	2405	ST-1025 complex	2405-21	2405-41		4570	-1	-1	-1
4882	354-AN	17P-405	Cameroon	Africa		Yaoundé	2017	Haemophilus influenzae	NT	no cps loci assigned	II	3	0-4	male	other	other	commununity acquired	1.5	S		S	0.023	S		S				Isolate from respiratory tract infections, Centre Pasteur of Cameroon, Serges TCHATCHOUANG, Marie-Christine FONKOUA	2019-08-27	122	9	130		6	115	10	84	328	35	2406		2406-122	2406-130		4882	-1	-1	-1
4638	LNP30491		France	Europe	73		2018	Haemophilus influenzae	NT	no cps loci assigned		0	0-4		blood	bacteraemia														2019-03-11	37	1	20		11	33	214	7	41	29	2409	ST-584 complex	2409-37	2409-20		4638	-1	-1	-1
4619	LNP30458		France	Europe	22		2013	Haemophilus influenzae	a	all genes present for genotype a					CSF	meningitis														2019-03-11	46	2	53		13	16	5	3	326	7	2410	ST-23 complex	2410-46	2410-53		4619	-1	-1	-1
4864	282-EN	17P-309	Cameroon	Africa		Yaoundé	2017	Haemophilus influenzae	NT	no cps loci assigned	III	4	0-4	female	other	other	commununity acquired	0.25	S		S	0.004	S		S				Isolate from respiratory tract infections, Centre Pasteur of Cameroon, Serges TCHATCHOUANG, Marie-Christine FONKOUA	2019-08-27	4	1	84		14	8	219	17	2	3	2411		2411-04-01	2411-84		4864	-1	-1	-1
5227	Hi24	ERR125055	Finland	Europe			1994	Haemophilus influenzae	NT	no cps loci assigned	II					carriage	surveillance									PRJEB2400	SAMEA1411792	ERR125055	Carriage	2019-11-15	15	16	7		16	21	14	338	14	3	2412		2412-15	2412-07-01	24706866	5227	-1	-1	-1
5354	ERS134803	ERR125081; Heamophilus_influenzae_1607-sc-2012-05-02T12:17:01Z-1290061	Spain	Europe			2012	Haemophilus influenzae	NT	no cps loci assigned					ear	otitis media	surveillance											ERR125081		2019-11-15	34	1	229		17	4	17	337	156	11	2415	ST-41 complex	2415-34	2415-229	26311542	5354	-1	-1	-1
5327	60582 BAL Hi-1	SRR2148855	Australia	Oceania			2009	Haemophilus influenzae	NT	no cps loci assigned					bronchoalveolar lavage	bronchitis	surveillance											SRR2148855	Bronchiectasis	2019-11-15	279	7	147		23	84	38	7	340	100	2417		2417-279	2417-147	26311542	5327	-1	-1	-1
5158	1104		Spain	Europe		Barcelona	1998	Haemophilus influenzae	NT	no cps loci assigned		56	55-59	male	sputum	chronic obstructive pulmonary disease	surveillance											JFZM00000000		2019-11-15	271	15	137		26	1	46	79	64	29	2419	ST-519 complex	2419-271	2419-137	24824990	5158	-1	-1	-1
5200	Hi1500	ERR125069	Spain	Europe			2000	Haemophilus influenzae	NT	no cps loci assigned	VI					chronic obstructive pulmonary disease	surveillance									PRJEB2400	SAMEA1411830	ERR125069	COPD	2019-11-15	106	55	63		26	1	46	98	60	34	2420		2420-106	2420-63	24706866;28604066	5200	-1	-1	-1
5207	Hi1559	ERR125076	Spain	Europe			2000	Haemophilus influenzae	NT	no cps loci assigned	VI					chronic obstructive pulmonary disease	surveillance									PRJEB2400	SAMEA1411789	ERR125076	COPD	2019-11-15	37	36	20		30	33	7	231	58	29	2422	ST-210 complex	2422-37	2422-20	24706866;28604066	5207	-1	-1	-1
5777	LNP31289		France	Europe	58		2020	Haemophilus influenzae	b	all genes present for genotype b		0	0-4		CSF	meningitis														2020-03-25	10	5	1		31	14	4	4	7	31	2423	ST-6 complex	2423-10-01	2423-01-01		5777	-1	-1	-1
5787	LNP31323		France	Europe	78		2020	Haemophilus influenzae	NT	no cps loci assigned		0	0-4		blood	bacteraemia														2020-03-25	39	11	227		39	8	35	180	48	19	2424	ST-425 complex	2424-39	2424-227		5787	-1	-1	-1
5306	HI1426	SAMN03702704	USA	North America	Minnesota		2015	Haemophilus influenzae	NT	no cps loci assigned					CSF	meningitis	surveillance											LFDL00000000		2019-11-15	39	28	227		39	8	35	63	2	33	2425		2425-39	2425-227	26390432	5306	-1	-1	-1
4848	192-AN	17P-198	Cameroon	Africa		Yaoundé	2017	Haemophilus influenzae	NT	no cps loci assigned	IV	0	0-4	male	other	other	commununity acquired	0.38	S		S	0.008	S		S				Isolate from respiratory tract infections, Centre Pasteur of Cameroon, Serges TCHATCHOUANG, Marie-Christine FONKOUA	2019-08-27	29	9	125		41	8	29	331	57	8	2426	ST-1477 complex	2426-29	2426-125		4848	-1	-1	-1
5326	60578 BAL Hi-1	SRR2148856	Australia	Oceania			2009	Haemophilus influenzae	NT	no cps loci assigned					bronchoalveolar lavage	bronchitis	surveillance											SRR2148856	Bronchiectasis	2019-11-15	104	41	26		42	2	38	7	339	10	2427	ST-393 complex	2427-104	2427-26	26311542	5326	-1	-1	-1
4839	149-BN	17P-122	Cameroon	Africa		Yaoundé	2017	Haemophilus influenzae	NT	no cps loci assigned	I	1	0-4	female	other	other	commununity acquired	0.25	S		S	0.012	S		S				Isolate from respiratory tract infections, Centre Pasteur of Cameroon, Serges TCHATCHOUANG, Marie-Christine FONKOUA	2019-08-27	130	1	123		42	8	216	329	330	56	2428		2428-130	2428-123		4839	-1	-1	-1
5355	ERS134804	ERR125082; Heamophilus_influenzae_1619-sc-2012-05-02T12:17:02Z-1290062	Spain	Europe			2012	Haemophilus influenzae	NT	no cps loci assigned					ear	otitis media	surveillance											ERR125082		2019-11-15	18	8	25	1	42	77	53	210	2	34	2429		2429-18	2429-25	26311542	5355	-1	-1	-1
4870	318-BN	17P-360	Cameroon	Africa		Yaoundé	2017	Haemophilus influenzae	NT	no cps loci assigned	I	5	2024-09-05	female	other	other	commununity acquired	0.38	S		S	0.023	S		S				Isolate from respiratory tract infections, Centre Pasteur of Cameroon, Serges TCHATCHOUANG, Marie-Christine FONKOUA	2019-08-27	102	36	110		43	2	46	7	333	23	2430		2430-102	2430-110		4870	-1	-1	-1
5279	RM763794	ERR125107	China	Asia			1971	Haemophilus influenzae	NT	no cps loci assigned	I						surveillance									PRJEB2400	SAMEA1411811	ERR125107		2019-11-15	39	48	249		50	12	32	147	120	64	2431		2431-39	2431-249	24706866	5279	-1	-1	-1
5353	ERS134882	ERR125080; Heamophilus_influenzae_1606-sc-2012-05-02T12:25:32Z-1290060	Spain	Europe			2012	Haemophilus influenzae	NT	no cps loci assigned					ear	otitis media	surveillance											ERR125080		2019-11-15	31	55	237		60	43	41	69	60	18	2432		2432-31	2432-237	26311542	5353	-1	-1	-1
4602	LNP30389		France	Europe	42		2018	Haemophilus influenzae	NT	no cps loci assigned		45	45-49		blood	bacteraemia														2019-03-11	134	1	107		63	54	102	267	31	22	2433		2433-134	2433-107		4602	-1	-1	-1
5357	ERS134863	ERR125083; Heamophilus_influenzae_1621-sc-2012-05-02T12:20:44Z-1290063	Spain	Europe			2012	Haemophilus influenzae	NT	no cps loci assigned					ear	otitis media	surveillance											ERR125083		2019-11-15	2	50	258		68	12	32	147	126	125	2434		2434-02-01	2434-258	26311542	5357	1	-1	-1
5424	ERS134827	ERR125105; Heamophilus_influenzae_RM7490-sc-2012-05-02T12:17:21Z-1290085	Finland	Europe			2012	Haemophilus influenzae	NT	no cps loci assigned					ear	otitis media	surveillance											ERR125105		2019-11-15	102	7	146		113	8	5	175	3	10	2436		2436-102	2436-146	26311542	5424	-1	-1	-1
4657	LNP30578		France	Europe	21		2019	Haemophilus influenzae	NT	no cps loci assigned		30	30-34		CSF	meningitis														2019-03-11	5	8	31		131	2	66	26	61	127	2437	ST-396 complex	2437-05-01	2437-31		4657	-1	-1	-1
4584	LNP30317		France	Europe	49		2018	Haemophilus influenzae	NT	no cps loci assigned		68	65-69		blood	bacteraemia														2019-03-11	18	8	25		151	77	53	210	14	34	2438		2438-18	2438-25		4584	-1	-1	-1
4847	181-BN	17P-183	Cameroon	Africa		Yaoundé	2017	Haemophilus influenzae	NT	no cps loci assigned	VII	0	0-4	female	other	other	commununity acquired	0.38	S		S	0.008	S		S				Isolate from respiratory tract infections, Centre Pasteur of Cameroon, Serges TCHATCHOUANG, Marie-Christine FONKOUA	2019-08-27	131	3	124		233	33	5	1	332	10	2440		2440-131	2440-124		4847	-1	-1	-1
4881	352-AN	17P-402	Cameroon	Africa		Yaoundé	2017	Haemophilus influenzae	NT	no cps loci assigned	V	4	0-4	female	other	other	commununity acquired	0.25	S		S	0.023	S		S				Isolate from respiratory tract infections, Centre Pasteur of Cameroon, Serges TCHATCHOUANG, Marie-Christine FONKOUA	2019-08-27	124	1	129		235	8	216	329	93	56	2442		2442-124	2442-129		4881	-1	-1	-1
5272	RM734787	ERR125100	USA	North America			1985	Haemophilus influenzae	NT	no cps loci assigned	VI						surveillance									PRJEB2400	SAMEA1411791	ERR125100		2019-11-15	126	30	22		238	33	7	26	77	29	2443	ST-584 complex	2443-126	2443-22	24706866	5272	-1	-1	-1
5414	ERS134816	ERR125094; Heamophilus_influenzae_RM7029-sc-2012-05-02T12:17:12Z-1290074	Finland	Europe			2012	Haemophilus influenzae	NT	no cps loci assigned					ear	otitis media	surveillance											ERR125094		2019-11-15	269	170	251		244	173	221	59	336	178	2444		2444-269	2444-251	26311542	5414	-1	-1	-1
4843	164-CN	17P-149	Cameroon	Africa		Yaoundé	2017	Haemophilus influenzae	NT	no cps loci assigned	III	0	0-4	female	other	other	commununity acquired	0.25	S		S	0.012	S		S				Isolate from respiratory tract infections, Centre Pasteur of Cameroon, Serges TCHATCHOUANG, Marie-Christine FONKOUA	2019-08-27	131	3	124		255	54	10	352	351	56	2462		2462-131	2462-124		4843	-1	-1	-1
4858	276-EN	17P-291	Cameroon	Africa		Yaoundé	2017	Haemophilus influenzae	NT	no cps loci assigned	I	2	0-4	male	other	other	commununity acquired	0.25	S		S	0.008	S		S				Isolate from respiratory tract infections, Centre Pasteur of Cameroon, Serges TCHATCHOUANG, Marie-Christine FONKOUA	2019-08-27	8	1	17		14	7	13	26	352	1	2463	ST-84 complex	2463-08-01	2463-17		4858	-1	-1	-1
4859	276-HN	17P-294	Cameroon	Africa		Yaoundé	2017	Haemophilus influenzae	NT	no cps loci assigned	V	4	0-4	female	other	other	commununity acquired	0.25	S		S	0.016	S		S				Isolate from respiratory tract infections, Centre Pasteur of Cameroon, Serges TCHATCHOUANG, Marie-Christine FONKOUA	2019-08-27	102	1	127		256	14	236	353	353	194	2464		2464-102	2464-127		4859	-1	-1	-1
4884	029-AN	17P-435	Cameroon	Africa		Yaoundé	2018	Haemophilus influenzae	NT	no cps loci assigned	I	3	0-4	male	other	other	commununity acquired	0.38	S		S	0.023	S		S				Isolate from respiratory tract infections, Centre Pasteur of Cameroon, Serges TCHATCHOUANG, Marie-Christine FONKOUA	2019-08-27	127	7	377		26	180	32	68	354	56	2465		2465-127	2465-377		4884	-1	-1	-1
18337	22GB000311		Norway	Europe			2022	Haemophilus influenzae	NT	no cps loci assigned					blood															2022-04-12	137	87	292		50	8	35	361	214	19	2529		2529-137	2529-292		18337	-1	-1	-1
19300	22GB000542		Norway	Europe			2022	Haemophilus influenzae	NT	no cps loci assigned					blood		surveillance													2022-06-01	18	180	25		105	18	1	11	3	34	2531	ST-746 complex	2531-18	2531-25		19300	-1	-1	-1
[truncated: 10 more columns]

## Sheet: Table S3
Table S3: Set of 322 clinical isolates sequenced as part of this study
ID	Used in GWAS?	Original ID	Institute	Collection date	Patient ID	logreg	linreg	HaemoSeq Species	HaemoSeq serotype	Sequence type (ST)	beta-lactamase?	AMP	AMP_MIC	CTX_MIC	CTX	D350N (1689073)	S357N (1689051)	M377I (1688990)	S385T (1688967)	L389 (1688954)	I449V (1688776)	A502 (1688616-1688617)	R517H (1688571)	N526K (1688543)	V547I (1688482)	N569S (1688415)	group	Haplotype	Perc reads mapped	coverage mapped reads	libID	Bioproject	Accession Number	BioSample
HLR-106	yes	AS-185	Lübeck	2018-11-14	L-98	yes	yes	HI	NTHi	411	No	S	1	ND	ND	-	-	-	-	-	-	A502V (GCA/GTA)	-	N526K (AAT/AAA)	-	-	IIb	H10	86.60	374.56	HLR-106_lib43364	PRJEB72440	ERR12649759	SAMEA115183741
HLR-109	yes	AS-188	Lübeck	2018-11-28	L-101	yes	yes	HI	NTHi	57	No	S	0.38	ND	ND	-	-	-	-	-	-	-	-	-	-	-	No non-synonymous substitution between AA 350-530	H7	85.13	539.46	HLR-109_lib43540	PRJEB72440	ERR12649760	SAMEA115183742
HLR-10	yes	AS-018	Lübeck	2016-09-06	L-9	yes	yes	HI	NTHi	34	No	S	1	ND	ND	-	-	-	-	-	-	-	-	N526K (AAT/AAG)	-	-	IIa	H13	91.76	325.95	HLR-10_lib43073	PRJEB72440	ERR12649761	SAMEA115183743
HLR-110	yes	AS-189	Lübeck	2018-12-07	L-102	yes	yes	HI	NTHi	1034	No	R	2	ND	ND	D350N (GAT/AAT)	-	M377I (ATG/ATT)	-	L389L (TTA/TTG)	-	A502V (GCA/GTA)	-	N526K (AAT/AAA)	V547I (GTT/ATT)	N569S (AAC/AGC)	IIb (+M377I)	H1	91.40	253.65	HLR-110_lib43541	PRJEB72440	ERR12649762	SAMEA115183744
HLR-111	yes	AS-190	Lübeck	2018-12-17	L-103	yes	yes	HI	NTHi	203	No	R	1.5	ND	ND	-	-	-	-	L389L (TTA/TTG)	-	-	-	N526K (AAT/AAG)	V547I (GTT/ATT)	-	IIa	H18	91.88	232.68	HLR-111_lib43542	PRJEB72440	ERR12649763	SAMEA115183745
HLR-112	yes	AS-191	Lübeck	2018-12-30	L-104	yes	yes	HI	NTHi	203	No	R	3	ND	ND	-	-	-	-	L389L (TTA/TTG)	-	-	-	N526K (AAT/AAG)	V547I (GTT/ATT)	-	IIa	H18	91.32	346.39	HLR-112_lib43543	PRJEB72440	ERR12649764	SAMEA115183746
HLR-118	yes	AS-201	Lübeck	2019-02-07	L-110	yes	yes	HI	NTHi	107	No	R	2	ND	ND	D350N (GAT/AAT)	S357N (AGC/AAC)	M377I (ATG/ATT)	S385T (AGT/ACT)	L389F (TTA/TTT)	-	-	-	N526K (AAT/AAG)	V547I (GTT/ATT)	N569S (AAC/AGC)	III+	H19	87.54	279.06	HLR-118_lib43549	PRJEB72440	ERR12649765	SAMEA115183747
HLR-11	yes	AS-019	Lübeck	2016-09-07	L-10	yes	yes	HI	NTHi	107	No	S	1	ND	ND	D350N (GAT/AAT)	-	-	-	L389L (TTA/TTG)	-	-	-	N526K (AAT/AAG)	-	-	IIa	H2	90.35	279.75	HLR-11_lib43074	PRJEB72440	ERR12649766	SAMEA115183748
HLR-121	yes	AS-205	Lübeck	2019-02-28	L-113	yes	yes	HI	NTHi	107	No	S	1	ND	ND	D350N (GAT/AAT)	-	-	-	L389L (TTA/TTG)	-	-	-	N526K (AAT/AAG)	-	-	IIa	H2	91.24	266.71	HLR-121_lib43552	PRJEB72440	ERR12649767	SAMEA115183749
HLR-124	yes	AS-208	Lübeck	2019-03-04	L-116	yes	yes	HI	NTHi	57	No	R	1.5	ND	ND	D350N (GAT/AAT)	-	-	-	L389L (TTA/TTG)	-	A502V (GCA/GTA)	-	N526K (AAT/AAA)	V547I (GTT/ATT)	N569S (AAC/AGC)	IIb	H28	84.52	344.50	HLR-124_lib43555	PRJEB72440	ERR12649768	SAMEA115183750
HLR-138	yes	AS-235	Lübeck	2019-07-23	L-129	yes	no	HI	NTHi	427	No	S	ND	ND	ND	-	-	-	-	-	-	-	-	-	-	-	No non-synonymous substitution between AA 350-530	NA	90.88	171.14	HLR-138_lib43656	PRJEB72440	ERR12649769	SAMEA115183751
HLR-13	yes	AS-024	Lübeck	2016-10-13	L-12	yes	yes	HI	NTHi	949	No	R	1.5	ND	ND	D350N (GAT/AAT)	-	-	-	L389L (TTA/TTG)	-	A502T (GCA/ACA)	-	N526K (AAT/AAG)	V547I (GTT/ATT)	N569S (AAC/AGC)	IIc	H38	87.07	186.94	HLR-13_lib43076	PRJEB72440	ERR12649770	SAMEA115183752
HLR-154	yes	AS-257	Lübeck	2019-12-01	L-143	yes	yes	HI	NTHi	142	No	R	1.5	ND	ND	-	-	-	-	-	-	-	-	N526K (AAT/AAG)	V547I (GTT/ATT)	-	IIa	H14	89.76	152.93	HLR-154_lib43800	PRJEB72440	ERR12649772	SAMEA115183754
HLR-155	yes	AS-261	Lübeck	2019-12-19	L-144	yes	yes	HI	NTHi	1034	No	R	2	ND	ND	D350N (GAT/AAT)	-	M377I (ATG/ATT)	-	L389L (TTA/TTG)	-	A502V (GCA/GTA)	-	N526K (AAT/AAA)	V547I (GTT/ATT)	N569S (AAC/AGC)	IIb (+M377I)	H1	91.25	129.58	HLR-155_lib43801	PRJEB72440	ERR12649773	SAMEA115183755
HLR-156	yes	AS-262	Lübeck	2019-12-18	L-145	yes	yes	HI	NTHi	3	No	S	0.25	ND	ND	-	-	-	-	-	-	-	-	-	-	-	No non-synonymous substitution between AA 350-530	H3	85.25	114.97	HLR-156_lib43802	PRJEB72440	ERR12649774	SAMEA115183756
HLR-161	yes	AS-267	Lübeck	2020-01-26	L-149	yes	yes	HI	NTHi	395	No	R	8	ND	ND	D350N (GAT/AAT)	S357N (AGC/AAC)	M377I (ATG/ATT)	S385T (AGT/ACT)	L389F (TTA/TTT)	-	A502V (GCA/GTA)	-	N526K (AAT/AAA)	V547I (GTT/ATT)	N569S (AAC/AGC)	III+	H39	92.34	105.55	HLR-161_lib43807	PRJEB72440	ERR12649776	SAMEA115183758
HLR-162	yes	AS-268	Lübeck	2019-02-14	L-150	yes	yes	HI	NTHi	14	No	R	2	ND	ND	D350N (GAT/AAT)	-	M377I (ATG/ATT)	-	L389L (TTA/TTG)	-	A502V (GCA/GTA)	-	N526K (AAT/AAA)	V547I (GTT/ATT)	N569S (AAC/AGC)	IIb (+M377I)	H1	92.08	146.32	HLR-162_lib43808	PRJEB72440	ERR12649777	SAMEA115183759
HLR-169	yes	AS-276	Lübeck	2020-05-11	L-157	yes	no	HI	NTHi	692	No	S	ND	ND	ND	-	-	-	-	-	-	-	-	-	-	-	No non-synonymous substitution between AA 350-530	NA	89.63	213.83	HLR-169_lib43815	PRJEB72440	ERR12649778	SAMEA115183760
HLR-170	yes	AS-277	Lübeck	2020-05-08	L-158	yes	no	HI	NTHi	143	No	S	ND	ND	ND	-	-	-	-	-	-	-	-	-	-	-	No non-synonymous substitution between AA 350-530	NA	88.82	132.70	HLR-170_lib43816	PRJEB72440	ERR12649779	SAMEA115183761
HLR-172	yes	AS-280	Lübeck	2020-05-22	L-159	yes	no	HI	NTHi	159	No	S	ND	ND	ND	-	-	-	-	-	-	-	-	-	-	-	No non-synonymous substitution between AA 350-530	NA	92.98	105.16	HLR-172_lib43818	PRJEB72440	ERR12649781	SAMEA115183763
HLR-173	yes	AS-281	Lübeck	2020-05-22	L-161	yes	no	HI	NTHi	142	No	S	ND	ND	ND	-	-	-	-	-	-	-	-	-	-	-	No non-synonymous substitution between AA 350-530	NA	90.30	137.94	HLR-173_lib43819	PRJEB72440	ERR12649782	SAMEA115183764
HLR-175	yes	AS-285	Lübeck	2020-05-27	L-163	yes	no	HI	NTHi	12	No	S	ND	ND	ND	-	-	-	-	-	-	-	-	-	-	-	No non-synonymous substitution between AA 350-530	NA	91.00	133.59	HLR-175_lib43821	PRJEB72440	ERR12649783	SAMEA115183765
HLR-176	yes	AS-286	Lübeck	2020-06-06	L-164	yes	no	HI	NTHi	159	No	S	ND	ND	ND	-	-	-	-	-	-	-	-	-	-	-	No non-synonymous substitution between AA 350-530	NA	92.98	149.58	HLR-176_lib43822	PRJEB72440	ERR12649784	SAMEA115183766
HLR-177	yes	AS-287	Lübeck	2020-06-04	L-165	yes	no	HI	NTHi	210	No	S	ND	ND	ND	-	-	-	-	-	-	-	-	-	-	-	No non-synonymous substitution between AA 350-530	NA	86.42	170.16	HLR-177_lib43823	PRJEB72440	ERR12649785	SAMEA115183767
HLR-178	yes	AS-288	Lübeck	2020-06-15	L-166	yes	no	HI	Serotype b	6	No	S	ND	ND	ND	-	-	-	-	-	-	-	-	-	-	-	No non-synonymous substitution between AA 350-530	NA	89.02	157.58	HLR-178_lib43836	PRJEB72440	ERR12649786	SAMEA115183768
HLR-17	yes	AS-037	Lübeck	2016-11-23	L-15	yes	yes	HI	NTHi	1218	No	R	1.5	ND	ND	-	-	-	-	-	-	A502V (GCA/GTA)	R517H (CGT/CAT)	-	-	-	I	H20	92.49	247.22	HLR-17_lib43275	PRJEB72440	ERR12649787	SAMEA115183769
HLR-180	yes	AS-292	Lübeck	2020-06-15	L-167	yes	no	HI	NTHi	262	No	S	ND	ND	ND	-	-	-	-	-	-	-	-	-	-	-	Miscellaneous (no group-specific mutation; A454V)	NA	91.32	184.35	HLR-180_lib43826	PRJEB72440	ERR12649788	SAMEA115183770
HLR-186	yes	AS-298	Lübeck	2020-06-30	L-171	yes	no	HI	NTHi	395	No	S	ND	ND	ND	-	-	-	-	-	-	-	-	-	-	-	No non-synonymous substitution between AA 350-530	NA	88.68	189.03	HLR-186_lib44310	PRJEB72440	ERR12649789	SAMEA115183771
HLR-189	yes	AS-301	Lübeck	2020-07-08	L-173	yes	no	HI	Serotype e	18	No	S	ND	ND	ND	D350N (GAT/AAT)	-	-	-	L389L (TTA/TTG)	-	-	-	-	V547I (GTT/ATT)	N569S (AAC/AGC)	Miscellaneous (no group-specific mutation; D350N)	NA	86.82	201.01	HLR-189_lib43835	PRJEB72440	ERR12649790	SAMEA115183772
HLR-191	yes	AS-303	Lübeck	2020-08-04	L-175	yes	no	HI	NTHi	155	No	S	ND	ND	ND	-	-	-	-	-	-	-	-	-	V547I (GTT/ATT)	-	No non-synonymous substitution between AA 350-530	NA	92.45	170.15	HLR-191_lib43837	PRJEB72440	ERR12649791	SAMEA115183773
HLR-19	yes	AS-041	Lübeck	2016-12-07	L-17	yes	yes	HI	NTHi	2823	No	S	0.75	ND	ND	D350N (GAT/AAT)	-	-	-	L389L (TTA/TTG)	-	A502T (GCA/ACA)	-	N526K (AAT/AAG)	V547I (GTT/ATT)	N569S (AAC/AGC)	IIc	H40	91.22	351.24	HLR-19_lib43277	PRJEB72440	ERR12649797	SAMEA115183779
HLR-1	yes	AS-003	Lübeck	2016-04-25	L-1	yes	yes	HI	NTHi	107	No	R	1.5	ND	ND	D350N (GAT/AAT)	-	-	-	L389L (TTA/TTG)	-	-	-	N526K (AAT/AAG)	-	-	IIa	H2	91.38	207.53	HLR-1_lib43064	PRJEB72440	ERR12649798	SAMEA115183780
HLR-22	yes	AS-045	Lübeck	2016-12-28	L-19	yes	yes	HI	NTHi	34	No	S	1	ND	ND	-	-	-	-	-	-	-	-	N526K (AAT/AAG)	-	-	IIa	H13	91.00	332.23	HLR-22_lib43280	PRJEB72440	ERR12649819	SAMEA115183801
HLR-27	yes	AS-050	Lübeck	2017-01-04	L-22	yes	yes	HI	NTHi	1202	No	R	1.5	ND	ND	-	-	-	-	-	I449V (ATT/GTT)	-	-	N526K (AAT/AAG)	V547I (GTT/ATT)	N569S (AAC/AGC)	IId	H5	92.71	345.09	HLR-27_lib43285	PRJEB72440	ERR12649857	SAMEA115183839
HLR-29	yes	AS-052	Lübeck	2017-01-05	L-24	yes	no	HI	NTHi	160	No	S	ND	ND	ND	-	-	-	-	-	-	-	-	-	-	-	No non-synonymous substitution between AA 350-530	NA	92.67	263.30	HLR-29_lib43287	PRJEB72440	ERR12649871	SAMEA115183853
HLR-2	yes	AS-004	Lübeck	2016-04-26	L-2	yes	yes	HI	NTHi	14	No	R	1.5	ND	ND	D350N (GAT/AAT)	-	M377I (ATG/ATT)	-	L389L (TTA/TTG)	-	A502V (GCA/GTA)	-	N526K (AAT/AAA)	V547I (GTT/ATT)	N569S (AAC/AGC)	IIb (+M377I)	H1	91.89	255.40	HLR-2_lib43065	PRJEB72440	ERR12649872	SAMEA115183854
HLR-30	yes	AS-053	Lübeck	2017-01-09	L-20	yes	yes	HI	NTHi	142	No	R	2	ND	ND	D350N (GAT/AAT)	-	M377I (ATG/ATT)	-	L389L (TTA/TTG)	-	A502V (GCA/GTA)	-	N526K (AAT/AAA)	V547I (GTT/ATT)	N569S (AAC/AGC)	IIb (+M377I)	H6	89.91	270.91	HLR-30_lib43288	PRJEB72440	ERR12649881	SAMEA115183863
HLR-33	yes	AS-056	Lübeck	2017-01-17	L-28	yes	no	HI	NTHi	411	No	S	ND	ND	ND	-	-	-	-	-	-	A502V (GCA/GTA)	-	N526K (AAT/AAA)	-	-	IIb	NA	86.83	196.03	HLR-33_lib43291	PRJEB72440	ERR12649905	SAMEA115183887
HLR-35	yes	AS-059	Lübeck	2017-01-17	L-30	yes	yes	HI	NTHi	1034	No	R	2	ND	ND	D350N (GAT/AAT)	-	M377I (ATG/ATT)	-	L389L (TTA/TTG)	-	A502V (GCA/GTA)	-	N526K (AAT/AAA)	V547I (GTT/ATT)	N569S (AAC/AGC)	IIb (+M377I)	H1	90.92	352.07	HLR-35_lib43293	PRJEB72440	ERR12649926	SAMEA115183908
HLR-36	yes	AS-060	Lübeck	2017-01-19	L-31	yes	yes	HI	NTHi	2824	No	R	1.5	ND	ND	-	-	M377I (ATG/ATT)	-	L389L (TTA/TTG)	I449V (ATT/GTT)	-	-	N526K (AAT/AAG)	V547I (GTT/ATT)	N569S (AAC/AGC)	IId	H29	88.58	375.70	HLR-36_lib43294	PRJEB72440	ERR12649937	SAMEA115183919
HLR-37	yes	AS-062	Lübeck	2017-01-18	L-32	yes	no	HI	NTHi	105	No	S	ND	ND	ND	-	-	-	-	-	-	-	-	-	-	-	No non-synonymous substitution between AA 350-530	NA	86.80	473.29	HLR-37_lib43295	PRJEB72440	ERR12649948	SAMEA115183930
HLR-38	yes	AS-064	Lübeck	2017-02-02	L-33	yes	yes	HI	NTHi	367	No	R	1.5	ND	ND	D350N (GAT/AAT)	-	M377I (ATG/ATT)	-	L389L (TTA/TTG)	-	A502V (GCA/GTA)	-	N526K (AAT/AAA)	V547I (GTT/ATT)	N569S (AAC/AGC)	IIb (+M377I)	H6	88.27	379.32	HLR-38_lib43296	PRJEB72440	ERR12649950	SAMEA115183932
HLR-40	yes	AS-074	Lübeck	2017-02-24	L-35	yes	yes	HI	NTHi	834	No	R	2	ND	ND	D350N (GAT/AAT)	-	M377I (ATG/ATT)	-	L389L (TTA/TTG)	-	A502V (GCA/GTA)	-	N526K (AAT/AAA)	V547I (GTT/ATT)	N569S (AAC/AGC)	IIb (+M377I)	H11	92.06	265.77	HLR-40_lib43298	PRJEB72440	ERR12649958	SAMEA115183940
HLR-44	yes	AS-084	Lübeck	2017-03-16	L-39	yes	yes	HI	NTHi	1889	No	R	1.5	ND	ND	D350N (GAT/AAT)	-	-	-	L389L (TTA/TTG)	-	-	-	N526K (AAT/AAG)	-	-	IIa	H2	90.71	262.88	HLR-44_lib43302	PRJEB72440	ERR12649977	SAMEA115183959
HLR-49	yes	AS-093	Lübeck	2017-05-09	L-44	yes	no	HI	NTHi	57	No	S	ND	ND	ND	-	-	-	-	-	-	-	-	-	-	-	No non-synonymous substitution between AA 350-530	NA	83.93	591.20	HLR-49_lib43307	PRJEB72440	ERR12650006	SAMEA115183988
HLR-50	yes	AS-094	Lübeck	2017-05-24	L-45	yes	yes	HI	NTHi	395	No	R	1.5	ND	ND	-	-	-	-	-	-	A502V (GCA/GTA)	-	N526K (AAT/AAA)	V547I (GTT/ATT)	N569S (AAC/AGC)	IIb	H30	92.10	273.87	HLR-50_lib43308	PRJEB72440	ERR12650007	SAMEA115183989
HLR-53	yes	AS-098	Lübeck	2017-06-27	L-47	yes	yes	HI	NTHi	1034	No	R	2	ND	ND	D350N (GAT/AAT)	-	M377I (ATG/ATT)	-	L389L (TTA/TTG)	-	A502V (GCA/GTA)	-	N526K (AAT/AAA)	V547I (GTT/ATT)	N569S (AAC/AGC)	IIb (+M377I)	H1	91.41	314.98	HLR-53_lib43311	PRJEB72440	ERR12650009	SAMEA115183991
HLR-54	yes	AS-099	Lübeck	2017-06-27	L-48	yes	yes	HI	NTHi	14	No	R	1.5	ND	ND	D350N (GAT/AAT)	-	M377I (ATG/ATT)	-	L389L (TTA/TTG)	-	A502V (GCA/GTA)	-	N526K (AAT/AAA)	V547I (GTT/ATT)	N569S (AAC/AGC)	IIb (+M377I)	H1	91.85	249.76	HLR-54_lib43312	PRJEB72440	ERR12650010	SAMEA115183992
HLR-57	yes	AS-102	Lübeck	2017-07-24	L-51	yes	yes	HI	NTHi	14	No	R	2	ND	ND	D350N (GAT/AAT)	-	M377I (ATG/ATT)	-	L389L (TTA/TTG)	-	A502V (GCA/GTA)	-	N526K (AAT/AAA)	V547I (GTT/ATT)	N569S (AAC/AGC)	IIb (+M377I)	H1	91.91	269.01	HLR-57_lib43315	PRJEB72440	ERR12650012	SAMEA115183994
HLR-59	yes	AS-105	Lübeck	2017-08-04	L-53	yes	yes	HI	NTHi	203	No	R	1.5	ND	ND	D350N (GAT/AAT)	-	M377I (ATG/ATT)	-	L389L (TTA/TTG)	-	A502V (GCA/GTA)	-	N526K (AAT/AAA)	V547I (GTT/ATT)	N569S (AAC/AGC)	IIb (+M377I)	H12	91.30	356.17	HLR-59_lib43317	PRJEB72440	ERR12650013	SAMEA115183995
HLR-61	yes	AS-107	Lübeck	2017-08-08	L-55	yes	yes	HI	NTHi	34	No	S	1	ND	ND	-	-	-	-	-	-	-	-	N526K (AAT/AAG)	-	-	IIa	H13	90.75	683.14	HLR-61_lib43319	PRJEB72440	ERR12650014	SAMEA115183996
HLR-67	yes	AS-117	Lübeck	2017-10-15	L-60	yes	yes	HI	NTHi	2814	No	R	4	ND	ND	D350N (GAT/AAT)	-	M377I (ATG/ATT)	-	L389L (TTA/TTG)	-	A502V (GCA/GTA)	-	N526K (AAT/AAA)	V547I (GTT/ATT)	N569S (AAC/AGC)	IIb (+M377I)	H31	90.44	221.15	HLR-67_lib43325	PRJEB72440	ERR12650015	SAMEA115183997
HLR-68	yes	AS-118	Lübeck	2017-10-21	L-61	yes	yes	HI	NTHi	183	No	S	1	ND	ND	-	-	-	-	L389L (TTA/TTG)	-	A502T (GCA/ACA)	-	N526K (AAT/AAG)	V547I (GTT/ATT)	N569S (AAC/AGC)	IIc	H41	89.78	267.00	HLR-68_lib43326	PRJEB72440	ERR12650016	SAMEA115183998
HLR-71	yes	AS-121	Lübeck	2017-11-02	L-63	yes	yes	HI	NTHi	98	No	R	1.5	ND	ND	D350N (GAT/AAT)	-	M377I (ATG/ATT)	-	L389L (TTA/TTG)	-	A502V (GCA/GTA)	-	N526K (AAT/AAA)	V547I (GTT/ATT)	N569S (AAC/AGC)	IIb (+M377I)	H42	87.12	333.77	HLR-71_lib43329	PRJEB72440	ERR12650017	SAMEA115183999
HLR-75	yes	AS-130	Lübeck	2017-12-27	L-67	yes	yes	HI	NTHi	395	No	R	2	ND	ND	-	-	-	-	-	-	A502V (GCA/GTA)	-	N526K (AAT/AAA)	V547I (GTT/ATT)	N569S (AAC/AGC)	IIb	H30	92.51	326.87	HLR-75_lib43333	PRJEB72440	ERR12650019	SAMEA115184001
HLR-76	yes	AS-134	Lübeck	2018-01-08	L-68	yes	yes	HI	NTHi	1206	No	R	1.5	ND	ND	D350N (GAT/AAT)	-	M377I (ATG/ATT)	-	L389L (TTA/TTG)	-	A502V (GCA/GTA)	-	N526K (AAT/AAA)	V547I (GTT/ATT)	N569S (AAC/AGC)	IIb (+M377I)	H1	91.56	286.16	HLR-76_lib43334	PRJEB72440	ERR12650020	SAMEA115184002
HLR-79	yes	AS-141	Lübeck	2018-02-06	L-71	yes	yes	HI	NTHi	695	No	R	1.5	ND	ND	-	-	-	-	-	I449V (ATT/GTT)	-	-	N526K (AAT/AAG)	V547I (GTT/ATT)	N569S (AAC/AGC)	IId	H5	92.97	304.56	HLR-79_lib43337	PRJEB72440	ERR12650021	SAMEA115184003
HLR-82	yes	AS-145	Lübeck	2018-02-26	L-74	yes	yes	HI	NTHi	1889	No	S	1	ND	ND	D350N (GAT/AAT)	-	-	-	L389L (TTA/TTG)	-	-	-	N526K (AAT/AAG)	-	-	IIa	H2	91.12	316.80	HLR-82_lib43340	PRJEB72440	ERR12650022	SAMEA115184004
HLR-84	yes	AS-147	Lübeck	2018-03-01	L-76	yes	yes	HI	NTHi	2825	No	S	1	ND	ND	D350N (GAT/AAT)	-	-	-	-	-	A502V (GCA/GTA)	-	N526K (AAT/AAA)	V547I (GTT/ATT)	N569S (AAC/AGC)	IIb	H32	88.42	351.06	HLR-84_lib43342	PRJEB72440	ERR12650024	SAMEA115184006
HLR-85	yes	AS-150	Lübeck	2018-03-05	L-77	yes	yes	HI	NTHi	107	No	R	1.5	ND	ND	D350N (GAT/AAT)	S357N (AGC/AAC)	M377I (ATG/ATT)	S385T (AGT/ACT)	L389F (TTA/TTT)	-	-	-	N526K (AAT/AAG)	V547I (GTT/ATT)	N569S (AAC/AGC)	III+	H19	88.52	478.95	HLR-85_lib43343	PRJEB72440	ERR12650025	SAMEA115184007
HLR-86	yes	AS-154	Lübeck	2018-03-13	L-78	yes	yes	HI	NTHi	1034	No	R	3	ND	ND	D350N (GAT/AAT)	-	M377I (ATG/ATT)	-	L389L (TTA/TTG)	-	A502V (GCA/GTA)	-	N526K (AAT/AAA)	V547I (GTT/ATT)	N569S (AAC/AGC)	IIb (+M377I)	H1	91.48	267.22	HLR-86_lib43344	PRJEB72440	ERR12650026	SAMEA115184008
HLR-8	yes	AS-016	Lübeck	2016-08-29	L-7	yes	yes	HI	NTHi	165	No	R	2	ND	ND	D350N (GAT/AAT)	-	M377I (ATG/ATT)	-	L389L (TTA/TTG)	-	A502V (GCA/GTA)	-	N526K (AAT/AAA)	V547I (GTT/ATT)	N569S (AAC/AGC)	IIb (+M377I)	H43	92.41	208.79	HLR-8_lib43071	PRJEB72440	ERR12650027	SAMEA115184009
HLR-90	yes	AS-159	Lübeck	2018-03-22	L-82	yes	yes	HI	NTHi	57	No	R	1.5	ND	ND	-	-	-	-	L389L (TTA/TTG)	-	-	-	N526K (AAT/AAG)	-	-	IIa	H44	84.95	285.97	HLR-90_lib43348	PRJEB72440	ERR12650028	SAMEA115184010
HLR-93	yes	AS-162	Lübeck	2018-04-08	L-85	yes	yes	HI	NTHi	259	No	S	1	ND	ND	D350N (GAT/AAT)	-	-	-	L389L (TTA/TTG)	-	A502V (GCA/GTA)	-	N526K (AAT/AAA)	V547I (GTT/ATT)	-	IIb	H45	92.53	274.73	HLR-93_lib43351	PRJEB72440	ERR12650029	SAMEA115184011
HLR-95	yes	AS-165	Lübeck	2018-05-04	L-87	yes	yes	HI	NTHi	203	No	R	1.5	ND	ND	D350N (GAT/AAT)	-	M377I (ATG/ATT)	-	L389L (TTA/TTG)	-	A502V (GCA/GTA)	-	N526K (AAT/AAA)	V547I (GTT/ATT)	N569S (AAC/AGC)	IIb (+M377I)	H12	92.09	316.92	HLR-95_lib43353	PRJEB72440	ERR12650030	SAMEA115184012
HLR-97	yes	AS-168	Lübeck	2018-06-01	L-89	yes	yes	HI	NTHi	14	No	R	2	ND	ND	D350N (GAT/AAT)	-	M377I (ATG/ATT)	-	L389L (TTA/TTG)	-	A502V (GCA/GTA)	-	N526K (AAT/AAA)	V547I (GTT/ATT)	N569S (AAC/AGC)	IIb (+M377I)	H1	91.08	780.72	HLR-97_lib43355	PRJEB72440	ERR12650031	SAMEA115184013
HLR-99	yes	AS-171	Lübeck	2018-06-21	L-91	yes	yes	HI	NTHi	1034	No	R	2	ND	ND	D350N (GAT/AAT)	-	M377I (ATG/ATT)	-	L389L (TTA/TTG)	-	A502V (GCA/GTA)	-	N526K (AAT/AAA)	V547I (GTT/ATT)	N569S (AAC/AGC)	IIb (+M377I)	H1	91.85	333.68	HLR-99_lib43357	PRJEB72440	ERR12650032	SAMEA115184014
HLR-193	yes	AS-305	Lübeck	2020-07-30	L-177	yes	no	HI	NTHi	105	No	S	ND	ND	ND	-	-	-	-	-	-	-	-	-	-	-	No non-synonymous substitution between AA 350-530	NA	89.21	198.54	HLR-193_lib43839	PRJEB72440	ERR12649792	SAMEA115183774
HLR-195	yes	AS-307	Lübeck	2020-08-12	L-179	yes	no	HI	NTHi	11	No	S	ND	ND	ND	-	-	-	-	-	-	-	-	-	-	-	No non-synonymous substitution between AA 350-530	NA	89.02	178.84	HLR-195_lib43841	PRJEB72440	ERR12649793	SAMEA115183775
HLR-197	yes	AS-309	Lübeck	2020-08-18	L-181	yes	no	HI	NTHi	567	No	S	ND	ND	ND	-	-	-	-	-	-	-	-	-	-	-	Miscellaneous (no group-specific mutation; A429V)	NA	92.81	196.08	HLR-197_lib43843	PRJEB72440	ERR12649794	SAMEA115183776
HLR-198	yes	AS-310	Lübeck	2020-08-22	L-182	yes	yes	HI	NTHi	395	No	R	2	ND	ND	-	-	-	-	-	-	-	-	N526K (AAT/AAG)	V547I (GTT/ATT)	-	IIa	H14	92.62	190.98	HLR-198_lib43844	PRJEB72440	ERR12649795	SAMEA115183777
HLR-199	yes	AS-312	Lübeck	2020-08-25	L-183	yes	yes	HI	NTHi	57	No	S	0.38	ND	ND	-	-	-	-	-	-	-	-	-	-	-	No non-synonymous substitution between AA 350-530	H7	86.98	118.78	HLR-199_lib43845	PRJEB72440	ERR12649796	SAMEA115183778
HLR-200	yes	AS-313	Lübeck	2020-08-25	L-184	yes	yes	HI	NTHi	147	No	S	0.38	ND	ND	-	-	-	-	-	-	-	-	-	V547I (GTT/ATT)	-	No non-synonymous substitution between AA 350-530	H15	90.95	198.78	HLR-200_lib43846	PRJEB72440	ERR12649799	SAMEA115183781
HLR-201	yes	AS-314	Lübeck	2020-08-27	L-185	yes	no	HI	NTHi	992	No	S	ND	ND	ND	-	-	-	-	-	-	-	-	-	-	-	No non-synonymous substitution between AA 350-530	NA	89.01	178.52	HLR-201_lib43847	PRJEB72440	ERR12649800	SAMEA115183782
HLR-202	yes	AS-317	Lübeck	2020-09-30	L-186	yes	yes	HI	NTHi	2153	No	R	1.5	ND	ND	-	-	-	-	-	-	A502V (GCA/GTA)	-	N526K (AAT/AAA)	V547I (GTT/ATT)	N569S (AAC/AGC)	IIb	H8	89.08	160.37	HLR-202_lib43848	PRJEB72440	ERR12649801	SAMEA115183783
HLR-203	yes	AS-318	Lübeck	2020-10-10	L-187	yes	yes	HI	NTHi	176	No	S	0.19	ND	ND	-	-	-	-	-	-	-	-	-	-	-	No non-synonymous substitution between AA 350-530	H9	88.01	204.27	HLR-203_lib43849	PRJEB72440	ERR12649802	SAMEA115183784
HLR-205	yes	AS-320	Lübeck	2020-10-12	L-189	yes	yes	HI	NTHi	2809	No	R	1.5	ND	ND	-	-	M377I (ATG/ATT)	-	L389L (TTA/TTG)	I449V (ATT/GTT)	-	-	N526K (AAT/AAG)	V547I (GTT/ATT)	N569S (AAC/AGC)	IId	H29	91.17	244.74	HLR-205_lib43851	PRJEB72440	ERR12649803	SAMEA115183785
HLR-206	yes	AS-321	Lübeck	2020-10-15	L-190	yes	yes	HI	NTHi	380	No	S	1	ND	ND	-	-	-	-	L389L (TTA/TTG)	-	-	-	N526K (AAT/AAG)	V547I (GTT/ATT)	-	IIa	H18	84.56	180.85	HLR-206_lib43852	PRJEB72440	ERR12649804	SAMEA115183786
HLR-210	yes	AS-327	Lübeck	2020-10-22	L-192	yes	yes	HI	NTHi	411	No	S	0.75	ND	ND	-	-	-	-	-	-	A502V (GCA/GTA)	-	N526K (AAT/AAA)	-	-	IIb	H10	87.34	167.41	HLR-210_lib43855	PRJEB72440	ERR12649805	SAMEA115183787
HLR-212	yes	AS-329	Lübeck	2020-10-22	L-194	yes	yes	HI	NTHi	196	No	S	0.38	ND	ND	D350N (GAT/AAT)	-	-	-	L389L (TTA/TTG)	-	A502V (GCA/GTA)	-	N526K (AAT/AAG)	V547I (GTT/ATT)	N569S (AAC/AGC)	IIb	H21	88.75	204.78	HLR-212_lib43857	PRJEB72440	ERR12649806	SAMEA115183788
HLR-213	yes	AS-330	Lübeck	2020-10-31	L-195	yes	no	HI	NTHi	2810	No	S	ND	ND	ND	-	-	-	-	-	-	-	-	-	-	-	No non-synonymous substitution between AA 350-530	NA	91.07	167.51	HLR-213_lib43858	PRJEB72440	ERR12649807	SAMEA115183789
HLR-218	yes	AS-336	Lübeck	2020-11-24	L-197	yes	no	HI	NTHi	41	No	S	ND	ND	ND	-	-	-	-	-	-	-	-	-	-	-	No non-synonymous substitution between AA 350-530	NA	92.17	182.09	HLR-218_lib43999	PRJEB72440	ERR12649808	SAMEA115183790
HLR-219	yes	AS-337	Lübeck	2020-11-25	L-198	yes	no	HI	NTHi	393	No	S	ND	ND	ND	-	-	-	-	-	-	-	-	-	V547I (GTT/ATT)	N569S (AAC/AGC)	No non-synonymous substitution between AA 350-530	NA	93.45	157.11	HLR-219_lib44000	PRJEB72440	ERR12649809	SAMEA115183791
HLR-220	yes	AS-338	Lübeck	2020-11-27	L-199	yes	no	HI	NTHi	932	No	S	ND	ND	ND	-	-	-	-	-	-	-	-	-	-	-	No non-synonymous substitution between AA 350-530	NA	88.09	159.10	HLR-220_lib44001	PRJEB72440	ERR12649810	SAMEA115183792
HLR-221	yes	AS-339	Lübeck	2020-12-01	L-200	yes	no	HI	NTHi	41	No	S	ND	ND	ND	-	-	-	-	-	-	-	-	-	V547I (GTT/ATT)	N569S (AAC/AGC)	No non-synonymous substitution between AA 350-530	NA	88.63	176.36	HLR-221_lib44002	PRJEB72440	ERR12649811	SAMEA115183793
HLR-223	yes	AS-341	Lübeck	2020-12-13	L-202	yes	no	HI	NTHi	1382	No	S	ND	ND	ND	-	-	-	-	L389L (TTA/TTG)	-	-	-	-	V547I (GTT/ATT)	N569S (AAC/AGC)	Miscellaneous (no group-specific mutation; A437S)	NA	78.20	142.64	HLR-223_lib44004	PRJEB72440	ERR12649813	SAMEA115183795
HLR-226	yes	AS-344	Lübeck	2021-01-14	L-205	yes	no	HI	NTHi	57	No	S	ND	ND	ND	-	-	-	-	-	-	-	-	-	-	-	No non-synonymous substitution between AA 350-530	NA	82.51	137.44	HLR-226_lib44007	PRJEB72440	ERR12649815	SAMEA115183797
HLR-227	yes	AS-345	Lübeck	2021-01-18	L-206	yes	yes	HI	NTHi	1202	No	R	1.5	ND	ND	-	-	-	-	-	I449V (ATT/GTT)	-	-	N526K (AAT/AAG)	V547I (GTT/ATT)	N569S (AAC/AGC)	IId	H5	92.91	209.07	HLR-227_lib44008	PRJEB72440	ERR12649816	SAMEA115183798
HLR-229	yes	AS-348	Lübeck	2021-01-25	L-208	yes	no	HI	NTHi	180	No	S	ND	ND	ND	-	-	-	-	-	-	-	-	-	-	-	No non-synonymous substitution between AA 350-530	NA	92.26	174.05	HLR-229_lib44010	PRJEB72440	ERR12649818	SAMEA115183800
HLR-230	yes	AS-350	Lübeck	2021-02-04	L-209	yes	yes	HI	NTHi	1034	No	R	2	ND	ND	D350N (GAT/AAT)	-	M377I (ATG/ATT)	-	L389L (TTA/TTG)	-	A502V (GCA/GTA)	-	N526K (AAT/AAA)	V547I (GTT/ATT)	N569S (AAC/AGC)	IIb (+M377I)	H1	91.30	150.93	HLR-230_lib44011	PRJEB72440	ERR12649820	SAMEA115183802
HLR-231	yes	AS-351	Lübeck	2021-02-03	L-210	yes	no	HI	NTHi	241	No	S	ND	ND	ND	-	-	-	-	-	-	-	-	-	-	-	No non-synonymous substitution between AA 350-530	NA	85.94	121.67	HLR-231_lib44012	PRJEB72440	ERR12649821	SAMEA115183803
HLR-232	yes	AS-352	Lübeck	2021-02-10	L-211	yes	no	HI	Serotype e	386	No	S	ND	ND	ND	D350N (GAT/AAT)	-	-	-	L389L (TTA/TTG)	-	A502T (GCA/ACA)	-	N526K (AAT/AAG)	V547I (GTT/ATT)	N569S (AAC/AGC)	IIc	NA	87.82	147.54	HLR-232_lib44309	PRJEB72440	ERR12649822	SAMEA115183804
HLR-235	yes	AS-355	Lübeck	2021-02-22	L-214	yes	yes	HI	NTHi	914	No	R	2	ND	ND	-	-	-	-	-	-	A502V (GCA/GTA)	-	N526K (AAT/AAA)	V547I (GTT/ATT)	N569S (AAC/AGC)	IIb	H8	91.93	492.11	HLR-235_lib44016	PRJEB72440	ERR12649823	SAMEA115183805
HLR-236	yes	AS-356	Lübeck	2021-02-27	L-215	yes	no	HI	NTHi	159	No	S	ND	ND	ND	-	-	-	-	-	-	-	-	-	-	-	No non-synonymous substitution between AA 350-530	NA	90.74	177.62	HLR-236_lib44017	PRJEB72440	ERR12649824	SAMEA115183806
HLR-238	yes	AS-358	Lübeck	2021-02-26	L-216	yes	yes	HI	NTHi	2330	No	S	1	ND	ND	D350N (GAT/AAT)	-	-	-	L389L (TTA/TTG)	-	-	-	N526K (AAT/AAG)	-	-	IIa	H2	86.85	190.65	HLR-238_lib44019	PRJEB72440	ERR12649825	SAMEA115183807
HLR-239	yes	AS-359	Lübeck	2021-03-01	L-217	yes	no	HI	NTHi	431	No	S	ND	ND	ND	-	-	-	-	-	-	-	-	-	-	-	No non-synonymous substitution between AA 350-530	NA	89.37	193.46	HLR-239_lib44020	PRJEB72440	ERR12649826	SAMEA115183808
HLR-240	yes	AS-360	Lübeck	2021-03-03	L-218	yes	no	HI	NTHi	395	No	S	ND	ND	ND	-	-	-	-	-	-	-	-	-	-	-	No non-synonymous substitution between AA 350-530	NA	92.46	173.40	HLR-240_lib44021	PRJEB72440	ERR12649827	SAMEA115183809
HLR-241	yes	AS-362	Lübeck	2021-03-07	L-219	yes	no	HI	NTHi	267	No	S	ND	ND	ND	-	-	-	-	-	-	-	-	-	-	-	Miscellaneous (no group-specific mutation; A368T)	NA	89.52	165.32	HLR-241_lib44022	PRJEB72440	ERR12649828	SAMEA115183810
HLR-242	yes	AS-363	Lübeck	2021-03-12	L-220	yes	no	HI	NTHi	2822	No	S	ND	ND	ND	-	-	-	-	-	-	-	-	-	V547I (GTT/ATT)	N569S (AAC/AGC)	No non-synonymous substitution between AA 350-530	NA	93.08	144.40	HLR-242_lib44023	PRJEB72440	ERR12649829	SAMEA115183811
HLR-245	yes	AS-366	Lübeck	2021-03-17	L-221	yes	no	HI	NTHi	12	No	S	ND	ND	ND	-	-	-	-	-	-	-	-	-	-	-	No non-synonymous substitution between AA 350-530	NA	90.33	176.31	HLR-245_lib44026	PRJEB72440	ERR12649830	SAMEA115183812
HLR-246	yes	AS-367	Lübeck	2021-03-20	L-222	yes	no	HI	NTHi	11	No	S	ND	ND	ND	-	-	-	-	-	-	-	-	-	-	-	No non-synonymous substitution between AA 350-530	NA	88.09	167.95	HLR-246_lib44027	PRJEB72440	ERR12649831	SAMEA115183813
HLR-247	yes	AS-369	Lübeck	2021-03-31	L-223	yes	no	HI	NTHi	425	No	S	ND	ND	ND	D350N (GAT/AAT)	-	-	-	L389L (TTA/TTG)	-	-	-	-	V547I (GTT/ATT)	N569S (AAC/AGC)	Miscellaneous (no group-specific mutation; D350N)	NA	87.62	174.99	HLR-247_lib44028	PRJEB72440	ERR12649832	SAMEA115183814
HLR-248	yes	AS-370	Lübeck	2021-04-13	L-224	yes	yes	HI	NTHi	12	No	R	2	ND	ND	D350N (GAT/AAT)	-	-	-	L389L (TTA/TTG)	-	-	-	N526K (AAT/AAG)	-	-	IIa	H46	90.14	171.57	HLR-248_lib44029	PRJEB72440	ERR12649833	SAMEA115183815
HLR-249	yes	AS-371	Lübeck	2021-04-14	L-225	yes	no	HI	NTHi	648	No	S	ND	ND	ND	-	-	-	-	-	-	-	-	-	V547I (GTT/ATT)	-	No non-synonymous substitution between AA 350-530	NA	92.82	208.97	HLR-249_lib44030	PRJEB72440	ERR12649834	SAMEA115183816
HLR-250	yes	AS-372	Lübeck	2021-04-13	L-226	yes	no	HI	NTHi	180	No	S	ND	ND	ND	-	-	-	-	-	-	-	-	-	-	-	No non-synonymous substitution between AA 350-530	NA	92.16	202.88	HLR-250_lib44031	PRJEB72440	ERR12649835	SAMEA115183817
HLR-251	yes	AS-374	Lübeck	2021-05-03	L-227	yes	no	HI	NTHi	267	No	S	ND	ND	ND	-	-	-	-	-	-	-	-	-	-	-	Miscellaneous (no group-specific mutation; A368T)	NA	91.43	242.16	HLR-251_lib44032	PRJEB72440	ERR12649836	SAMEA115183818
HLR-252	yes	AS-375	Lübeck	2021-05-03	L-228	yes	no	HI	NTHi	12	No	S	ND	ND	ND	-	-	-	-	-	-	-	-	-	-	-	No non-synonymous substitution between AA 350-530	NA	89.93	197.43	HLR-252_lib44033	PRJEB72440	ERR12649837	SAMEA115183819
HLR-253	yes	AS-376	Lübeck	2021-05-04	L-229	yes	no	HI	NTHi	107	No	S	ND	ND	ND	D350N (GAT/AAT)	-	-	-	L389L (TTA/TTG)	-	-	-	N526K (AAT/AAG)	-	-	IIa	NA	90.03	165.52	HLR-253_lib44034	PRJEB72440	ERR12649838	SAMEA115183820
HLR-254	yes	AS-377	Lübeck	2021-05-11	L-230	yes	no	HI	NTHi	New	No	S	ND	ND	ND	D350N (GAT/AAT)	-	-	-	L389L (TTA/TTG)	-	-	-	-	V547I (GTT/ATT)	N569S (AAC/AGC)	Miscellaneous (no group-specific mutation; A437S; D350N)	NA	76.30	128.63	HLR-254_lib44035	PRJEB72440	ERR12649839	SAMEA115183821
HLR-255	yes	AS-378	Lübeck	2021-05-10	L-231	yes	no	HI	NTHi	34	No	S	ND	ND	ND	-	-	-	-	-	-	-	-	-	-	-	No non-synonymous substitution between AA 350-530	NA	91.81	178.85	HLR-255_lib44036	PRJEB72440	ERR12649840	SAMEA115183822
HLR-256	yes	AS-379	Lübeck	2021-05-20	L-232	yes	no	HI	NTHi	2811	No	S	ND	ND	ND	-	-	-	-	-	-	-	-	-	V547I (GTT/ATT)	-	No non-synonymous substitution between AA 350-530	NA	90.26	133.39	HLR-256_lib44037	PRJEB72440	ERR12649841	SAMEA115183823
HLR-257	yes	AS-380	Lübeck	2021-05-18	L-233	yes	no	HI	NTHi	3	No	S	ND	ND	ND	-	-	-	-	-	-	-	-	-	-	-	No non-synonymous substitution between AA 350-530	NA	82.53	137.01	HLR-257_lib44038	PRJEB72440	ERR12649842	SAMEA115183824
HLR-259	yes	AS-382	Lübeck	2021-05-31	L-235	yes	yes	HI	NTHi	2031	No	R	2	ND	ND	D350N (GAT/AAT)	S357N (AGC/AAC)	M377I (ATG/ATT)	S385T (AGT/ACT)	L389L (TTA/TTG)	-	-	R517H (CGT/CAT)	-	V547I (GTT/ATT)	N569S (AAC/AGC)	III-like	H47	88.23	118.22	HLR-259_lib44040	PRJEB72440	ERR12649843	SAMEA115183825
HLR-260	yes	AS-383	Lübeck	2021-06-04	L-236	yes	no	HI	NTHi	139	No	S	ND	ND	ND	-	-	-	-	-	-	-	-	-	-	-	No non-synonymous substitution between AA 350-530	NA	87.42	146.80	HLR-260_lib44041	PRJEB72440	ERR12649845	SAMEA115183827
HLR-261	yes	AS-384	Lübeck	Unknown	L-237	yes	no	HI	NTHi	411	No	S	ND	ND	ND	-	-	-	-	-	-	A502V (GCA/GTA)	-	N526K (AAT/AAA)	-	-	IIb	NA	86.11	121.76	HLR-261_lib44042	PRJEB72440	ERR12649846	SAMEA115183828
HLR-262	yes	AS-385	Lübeck	2021-06-17	L-238	yes	no	HI	NTHi	560	No	S	ND	ND	ND	-	-	-	-	-	-	-	-	-	V547I (GTT/ATT)	-	No non-synonymous substitution between AA 350-530	NA	92.49	124.03	HLR-262_lib44043	PRJEB72440	ERR12649847	SAMEA115183829
HLR-271	yes	H2503	Würzburg	2015-12-28	2138	yes	yes	HI	NTHi	367	No	S	1	0.047	S	D350N (GAT/AAT)	-	M377I (ATG/ATT)	-	L389L (TTA/TTG)	-	A502V (GCA/GTA)	-	N526K (AAT/AAA)	V547I (GTT/ATT)	N569S (AAC/AGC)	IIb (+M377I)	H6	87.76	221.81	HLR-271_lib46935	PRJEB72440	ERR12649848	SAMEA115183830
HLR-272	yes	H2510	Würzburg	2015-12-21	2146	yes	yes	HI	NTHi	107	No	S	1	0.047	S	D350N (GAT/AAT)	-	-	-	L389L (TTA/TTG)	-	-	-	N526K (AAT/AAG)	-	-	IIa	H2	90.71	157.97	HLR-272_lib46936	PRJEB72440	ERR12649849	SAMEA115183831
HLR-274	yes	H2537	Würzburg	2016-01-09	2170	yes	yes	HI	NTHi	12	No	R	3	0.094	S	D350N (GAT/AAT)	-	M377I (ATG/ATT)	-	L389L (TTA/TTG)	-	A502V (GCA/GTA)	-	N526K (AAT/AAA)	V547I (GTT/ATT)	N569S (AAC/AGC)	IIb (+M377I)	H22	89.95	202.69	HLR-274_lib46938	PRJEB72440	ERR12649851	SAMEA115183833
HLR-275	yes	H2538	Würzburg	2016-01-09	2171	yes	yes	HI	NTHi	1214	No	R	4	0.125	S	-	-	-	-	-	-	-	-	N526K (AAT/AAG)	-	-	IIa	H48	87.82	192.49	HLR-275_lib46939	PRJEB72440	ERR12649852	SAMEA115183834
HLR-276	yes	H2540	Würzburg	2016-01-13	2173	yes	yes	HI	NTHi	183	No	R	2	0.094	S	D350N (GAT/AAT)	-	-	-	L389L (TTA/TTG)	-	A502T (GCA/ACA)	-	N526K (AAT/AAG)	-	-	IIc	H49	88.66	202.65	HLR-276_lib46940	PRJEB72440	ERR12649853	SAMEA115183835
HLR-277	yes	H2555	Würzburg	2016-01-27	2187	yes	yes	HI	NTHi	1881	No	R	1.5	0.064	S	D350N (GAT/AAT)	-	M377I (ATG/ATT)	-	L389L (TTA/TTG)	-	A502V (GCA/GTA)	-	N526K (AAT/AAA)	V547I (GTT/ATT)	N569S (AAC/AGC)	IIb (+M377I)	H11	91.61	206.96	HLR-277_lib46941	PRJEB72440	ERR12649854	SAMEA115183836
HLR-278	yes	H2561	Würzburg	2016-01-30	2194	yes	yes	HI	NTHi	1202	No	S	1	0.032	S	-	-	-	-	-	I449V (ATT/GTT)	-	-	N526K (AAT/AAG)	V547I (GTT/ATT)	N569S (AAC/AGC)	IId	H5	92.01	156.40	HLR-278_lib46942	PRJEB72440	ERR12649855	SAMEA115183837
HLR-279	yes	H2570	Würzburg	2016-01-29	2203	yes	yes	HI	NTHi	1	No	R	1.5	0.25	R	D350N (GAT/AAT)	S357N (AGC/AAC)	M377I (ATG/ATT)	S385T (AGT/ACT)	L389F (TTA/TTT)	-	-	-	N526K (AAT/AAG)	-	-	III+	H50	89.99	176.12	HLR-279_lib46943	PRJEB72440	ERR12649856	SAMEA115183838
HLR-280	yes	H2576	Würzburg	2016-02-07	2209	yes	yes	HI	NTHi	14	No	R	2	0.094	S	D350N (GAT/AAT)	-	M377I (ATG/ATT)	-	L389L (TTA/TTG)	-	A502V (GCA/GTA)	-	N526K (AAT/AAA)	V547I (GTT/ATT)	N569S (AAC/AGC)	IIb (+M377I)	H1	91.65	189.70	HLR-280_lib46944	PRJEB72440	ERR12649858	SAMEA115183840
HLR-281	yes	H2577	Würzburg	2016-02-02	2210	yes	yes	HI	NTHi	950	No	S	0.75	0.064	S	-	-	-	-	-	-	A502T (GCA/ACA)	-	N526K (AAT/AAG)	-	-	IIc	H51	84.57	182.01	HLR-281_lib46945	PRJEB72440	ERR12649859	SAMEA115183841
HLR-282	yes	H2578	Würzburg	2016-02-05	2211	yes	yes	HI	NTHi	804	No	S	0.25	0.012	S	-	-	-	-	-	-	-	-	-	V547I (GTT/ATT)	-	No non-synonymous substitution between AA 350-530	H52	91.07	195.94	HLR-282_lib46946	PRJEB72440	ERR12649860	SAMEA115183842
HLR-283	yes	H2590	Würzburg	2016-02-13	2225	yes	yes	HI	NTHi	41	No	S	0.38	0.023	S	-	-	-	-	-	-	-	-	-	V547I (GTT/ATT)	N569S (AAC/AGC)	No non-synonymous substitution between AA 350-530	H53	89.05	136.72	HLR-283_lib46947	PRJEB72440	ERR12649861	SAMEA115183843
HLR-285	yes	H2623	Würzburg	2016-02-17	2255	yes	yes	HI	NTHi	107	No	S	0.75	0.064	S	D350N (GAT/AAT)	-	-	-	L389L (TTA/TTG)	-	-	-	N526K (AAT/AAG)	-	-	IIa	H2	90.82	204.09	HLR-285_lib46949	PRJEB72440	ERR12649862	SAMEA115183844
HLR-287	yes	H2629	Würzburg	2016-02-25	2261	yes	yes	HI	NTHi	34	No	S	0.75	0.032	S	-	-	-	-	-	-	-	-	N526K (AAT/AAG)	-	-	IIa	H13	91.31	137.27	HLR-287_lib46951	PRJEB72440	ERR12649863	SAMEA115183845
HLR-290	yes	H2640	Würzburg	2016-03-08	2272	yes	yes	HI	NTHi	57	No	S	0.25	0.023	S	-	-	-	-	-	-	-	-	-	-	-	No non-synonymous substitution between AA 350-530	H7	81.53	166.68	HLR-290_lib46954	PRJEB72440	ERR12649865	SAMEA115183847
HLR-291	yes	H2644	Würzburg	2016-03-09	2275	yes	yes	HI	NTHi	472	No	S	0.25	0.023	S	-	-	-	-	-	-	-	-	-	-	-	No non-synonymous substitution between AA 350-530	H16	91.90	220.52	HLR-291_lib46955	PRJEB72440	ERR12649866	SAMEA115183848
HLR-292	yes	H2647	Würzburg	2016-03-08	2278	yes	yes	HI	NTHi	321	No	S	0.19	0.012	S	D350N (GAT/AAT)	-	-	-	-	-	-	-	-	V547I (GTT/ATT)	N569S (AAC/AGC)	Miscellaneous (no group-specific mutation; A437S; D350N)	H33	83.66	135.70	HLR-292_lib46956	PRJEB72440	ERR12649867	SAMEA115183849
HLR-296	yes	H2658	Würzburg	2016-03-17	2289	yes	yes	HI	NTHi	834	No	R	1.5	0.064	S	D350N (GAT/AAT)	-	M377I (ATG/ATT)	-	L389L (TTA/TTG)	-	A502V (GCA/GTA)	-	N526K (AAT/AAA)	V547I (GTT/ATT)	N569S (AAC/AGC)	IIb (+M377I)	H11	89.19	201.18	HLR-296_lib46960	PRJEB72440	ERR12649868	SAMEA115183850
HLR-297	yes	H2660	Würzburg	2016-03-17	2291	yes	yes	HI	NTHi	1889	No	S	0.75	0.047	S	D350N (GAT/AAT)	-	-	-	L389L (TTA/TTG)	-	-	-	N526K (AAT/AAG)	-	-	IIa	H2	90.98	182.74	HLR-297_lib46961	PRJEB72440	ERR12649869	SAMEA115183851
HLR-299	yes	H2666	Würzburg	2016-03-22	2297	yes	yes	HI	NTHi	142	No	S	1	0.047	S	-	-	-	-	-	-	-	-	N526K (AAT/AAG)	V547I (GTT/ATT)	-	IIa	H14	89.09	185.23	HLR-299_lib46963	PRJEB72440	ERR12649870	SAMEA115183852
HLR-300	yes	H2668	Würzburg	2016-03-22	2299	yes	yes	HI	NTHi	196	No	R	1.5	0.047	S	D350N (GAT/AAT)	-	-	-	L389L (TTA/TTG)	-	A502V (GCA/GTA)	-	N526K (AAT/AAG)	V547I (GTT/ATT)	N569S (AAC/AGC)	IIb	H21	91.83	174.06	HLR-300_lib46964	PRJEB72440	ERR12649873	SAMEA115183855
HLR-302	yes	H2670	Würzburg	2016-03-22	2301	yes	yes	HI	NTHi	836	No	R	8	0.125	S	D350N (GAT/AAT)	S357N (AGC/AAC)	-	-	L389L (TTA/TTG)	-	A502V (GCA/GTA)	-	N526K (AAT/AAG)	V547I (GTT/ATT)	N569S (AAC/AGC)	IIb	H54	88.13	157.74	HLR-302_lib46966	PRJEB72440	ERR12649874	SAMEA115183856
HLR-303	yes	H2673	Würzburg	2016-03-24	2304	yes	yes	HI	NTHi	2812	No	S	0.38	0.023	S	-	-	-	-	-	-	-	-	-	-	-	No non-synonymous substitution between AA 350-530	H16	91.84	182.33	HLR-303_lib46967	PRJEB72440	ERR12649875	SAMEA115183857
HLR-305	yes	H2684	Würzburg	2016-04-02	2315	yes	yes	HI	NTHi	14	No	R	1.5	0.125	S	D350N (GAT/AAT)	-	M377I (ATG/ATT)	-	L389L (TTA/TTG)	-	A502V (GCA/GTA)	-	N526K (AAT/AAA)	V547I (GTT/ATT)	N569S (AAC/AGC)	IIb (+M377I)	H1	91.61	196.27	HLR-305_lib46969	PRJEB72440	ERR12649877	SAMEA115183859
HLR-306	yes	H2686	Würzburg	2016-04-01	2317	yes	yes	HI	NTHi	1889	No	S	1	0.094	S	D350N (GAT/AAT)	-	-	-	L389L (TTA/TTG)	-	-	-	N526K (AAT/AAG)	-	-	IIa	H2	90.77	233.26	HLR-306_lib46970	PRJEB72440	ERR12649878	SAMEA115183860
HLR-307	yes	H2687	Würzburg	2016-04-04	2318	yes	yes	HI	NTHi	1238	No	S	0.25	0.023	S	-	-	-	-	-	-	-	-	-	-	-	No non-synonymous substitution between AA 350-530	H9	87.95	233.34	HLR-307_lib46971	PRJEB72440	ERR12649879	SAMEA115183861
HLR-309	yes	H2691	Würzburg	2016-04-04	2322	yes	yes	HI	NTHi	107	No	S	1	0.064	S	D350N (GAT/AAT)	-	-	-	L389L (TTA/TTG)	-	-	-	N526K (AAT/AAG)	-	-	IIa	H2	90.78	224.51	HLR-309_lib46973	PRJEB72440	ERR12649880	SAMEA115183862
HLR-310	yes	H2698	Würzburg	2016-04-06	2329	yes	yes	HI	NTHi	107	No	S	0.75	0.064	S	D350N (GAT/AAT)	-	-	-	L389L (TTA/TTG)	-	-	-	N526K (AAT/AAG)	-	-	IIa	H2	88.96	206.26	HLR-310_lib46974	PRJEB72440	ERR12649882	SAMEA115183864
HLR-311	yes	H2700	Würzburg	2016-04-08	2331	yes	yes	HI	NTHi	396	No	S	1	0.047	S	-	-	-	-	-	I449V (ATT/GTT)	-	-	N526K (AAT/AAG)	V547I (GTT/ATT)	N569S (AAC/AGC)	IId	H5	92.06	154.81	HLR-311_lib46975	PRJEB72440	ERR12649883	SAMEA115183865
HLR-313	yes	H2703	Würzburg	2016-04-08	2334	yes	yes	HI	NTHi	367	No	S	0.75	0.064	S	D350N (GAT/AAT)	-	M377I (ATG/ATT)	-	L389L (TTA/TTG)	-	A502V (GCA/GTA)	-	N526K (AAT/AAA)	V547I (GTT/ATT)	N569S (AAC/AGC)	IIb (+M377I)	H6	88.38	109.84	HLR-313_lib46977	PRJEB72440	ERR12649884	SAMEA115183866
HLR-314	yes	H2709	Würzburg	2016-04-07	2339	yes	yes	HI	NTHi	1202	No	S	1	0.047	S	-	-	-	-	-	I449V (ATT/GTT)	-	-	N526K (AAT/AAG)	V547I (GTT/ATT)	N569S (AAC/AGC)	IId	H5	92.28	159.88	HLR-314_lib46978	PRJEB72440	ERR12649885	SAMEA115183867
HLR-315	yes	H2710	Würzburg	2016-04-10	2340	yes	yes	HI	NTHi	No fucK	No	R	1.5	0.064	S	D350N (GAT/AAT)	-	-	-	L389L (TTA/TTG)	-	A502T (GCA/ACA)	-	N526K (AAT/AAG)	V547I (GTT/ATT)	N569S (AAC/AGC)	IIc	H55	87.34	112.79	HLR-315_lib46979	PRJEB72440	ERR12649886	SAMEA115183868
HLR-316	yes	H2711	Würzburg	2016-04-05	2341	yes	yes	HI	NTHi	460	No	S	1	0.125	S	-	-	-	-	-	-	-	R517H (CGT/CAT)	-	-	-	I	H23	93.72	103.84	HLR-316_lib46980	PRJEB72440	ERR12649887	SAMEA115183869
HLR-317	yes	H2713	Würzburg	2016-04-11	2343	yes	yes	HI	NTHi	411	No	R	1.5	0.047	S	-	-	-	-	-	-	A502V (GCA/GTA)	-	N526K (AAT/AAA)	-	-	IIb	H10	86.33	169.91	HLR-317_lib46981	PRJEB72440	ERR12649888	SAMEA115183870
HLR-321	yes	H2733	Würzburg	2016-04-18	2361	yes	yes	HI	NTHi	367	No	S	1	0.064	S	D350N (GAT/AAT)	-	M377I (ATG/ATT)	-	L389L (TTA/TTG)	-	A502V (GCA/GTA)	-	N526K (AAT/AAA)	V547I (GTT/ATT)	N569S (AAC/AGC)	IIb (+M377I)	H6	88.23	137.83	HLR-321_lib46985	PRJEB72440	ERR12649889	SAMEA115183871
HLR-322	yes	H2734	Würzburg	2016-04-22	2362	yes	yes	HI	NTHi	1202	No	R	1.5	0.032	S	-	-	-	-	-	I449V (ATT/GTT)	-	-	N526K (AAT/AAG)	V547I (GTT/ATT)	N569S (AAC/AGC)	IId	H5	92.51	147.90	HLR-322_lib46986	PRJEB72440	ERR12649890	SAMEA115183872
HLR-323	yes	H2736	Würzburg	2016-04-22	2364	yes	yes	HI	NTHi	57	No	R	2	0.047	S	D350N (GAT/AAT)	-	M377I (ATG/ATT)	-	L389L (TTA/TTG)	-	A502V (GCA/GTA)	-	N526K (AAT/AAA)	V547I (GTT/ATT)	N569S (AAC/AGC)	IIb (+M377I)	H24	85.07	141.45	HLR-323_lib46987	PRJEB72440	ERR12649891	SAMEA115183873
HLR-324	yes	H2737	Würzburg	2016-04-24	2365	yes	yes	HI	NTHi	411	No	S	1	0.047	S	-	-	-	-	-	-	A502V (GCA/GTA)	-	N526K (AAT/AAA)	-	-	IIb	H10	86.75	135.52	HLR-324_lib46988	PRJEB72440	ERR12649892	SAMEA115183874
HLR-325	yes	H2738	Würzburg	2016-04-26	2366	yes	yes	HI	NTHi	159	No	R	1.5	0.064	S	D350N (GAT/AAT)	-	-	-	-	-	A502T (GCA/ACA)	-	N526K (AAT/AAG)	V547I (GTT/ATT)	N569S (AAC/AGC)	IIc	H56	89.79	130.42	HLR-325_lib46989	PRJEB72440	ERR12649893	SAMEA115183875
HLR-326	yes	H2743	Würzburg	2016-04-26	2371	yes	yes	HI	NTHi	14	No	R	1.5	0.094	S	D350N (GAT/AAT)	-	M377I (ATG/ATT)	-	L389L (TTA/TTG)	-	A502V (GCA/GTA)	-	N526K (AAT/AAA)	V547I (GTT/ATT)	N569S (AAC/AGC)	IIb (+M377I)	H1	91.88	154.93	HLR-326_lib46990	PRJEB72440	ERR12649894	SAMEA115183876
HLR-329	yes	H3023	Würzburg	2016-11-18	1790	yes	yes	HI	Serotype f	124	No	S	0.25	0.023	S	D350N (GAT/AAT)	-	-	-	-	-	-	-	-	V547I (GTT/ATT)	N569S (AAC/AGC)	Miscellaneous (no group-specific mutation; D350N)	H4	88.87	148.83	HLR-329_lib46993	PRJEB72440	ERR12649895	SAMEA115183877
HLR-331	yes	H3031	Würzburg	2016-11-24	2647	yes	yes	HI	NTHi	367	No	S	1	0.064	S	D350N (GAT/AAT)	-	M377I (ATG/ATT)	-	L389L (TTA/TTG)	-	A502V (GCA/GTA)	-	N526K (AAT/AAA)	V547I (GTT/ATT)	N569S (AAC/AGC)	IIb (+M377I)	H6	88.11	146.83	HLR-331_lib46995	PRJEB72440	ERR12649896	SAMEA115183878
HLR-332	yes	H3033	Würzburg	2016-11-26	2649	yes	yes	HI	Serotype f	124	No	S	0.19	0.032	S	D350N (GAT/AAT)	-	-	-	-	-	-	-	-	V547I (GTT/ATT)	N569S (AAC/AGC)	Miscellaneous (no group-specific mutation; D350N)	H4	89.38	155.03	HLR-332_lib46996	PRJEB72440	ERR12649897	SAMEA115183879
HLR-333	yes	H3034	Würzburg	2016-11-27	2650	yes	yes	HI	NTHi	139	No	S	0.38	0.016	S	-	-	-	-	-	-	-	-	-	-	-	No non-synonymous substitution between AA 350-530	H3	89.45	138.57	HLR-333_lib46997	PRJEB72440	ERR12649898	SAMEA115183880
HLR-334	yes	H3044	Würzburg	2016-12-01	2659	yes	yes	HI	NTHi	1066	No	S	0.19	0.016	S	-	-	-	-	-	-	-	-	-	-	-	No non-synonymous substitution between AA 350-530	H9	89.20	164.73	HLR-334_lib46998	PRJEB72440	ERR12649899	SAMEA115183881
HLR-335	yes	H3046	Würzburg	2016-12-02	2660	yes	yes	HI	NTHi	33	No	R	3	0.125	S	D350N (GAT/AAT)	-	M377I (ATG/ATT)	S385T (AGT/ACT)	L389L (TTA/TTG)	-	A502V (GCA/GTA)	-	N526K (AAT/AAA)	V547I (GTT/ATT)	N569S (AAC/AGC)	III	H57	91.88	118.87	HLR-335_lib46999	PRJEB72440	ERR12649900	SAMEA115183882
HLR-336	yes	H3051	Würzburg	2016-12-07	2664	yes	yes	HI	NTHi	351	No	S	0.25	0.012	S	-	-	-	-	-	-	-	-	-	-	-	No non-synonymous substitution between AA 350-530	H25	88.35	133.01	HLR-336_lib47000	PRJEB72440	ERR12649901	SAMEA115183883
HLR-337	yes	H3054	Würzburg	2016-12-08	2667	yes	yes	HI	NTHi	478	No	S	0.5	0.012	S	-	-	-	-	-	-	-	-	-	-	-	No non-synonymous substitution between AA 350-530	H9	89.57	152.52	HLR-337_lib47001	PRJEB72440	ERR12649902	SAMEA115183884
HLR-338	yes	H3055	Würzburg	2016-12-08	2668	yes	yes	HI	NTHi	203	No	S	0.25	0.016	S	-	-	-	-	-	-	-	-	-	-	-	No non-synonymous substitution between AA 350-530	H3	92.01	140.91	HLR-338_lib47002	PRJEB72440	ERR12649903	SAMEA115183885
HLR-339	yes	H3058	Würzburg	2016-12-02	2669	yes	yes	HI	Serotype f	124	No	S	0.25	0.023	S	D350N (GAT/AAT)	-	-	-	-	-	-	-	-	V547I (GTT/ATT)	N569S (AAC/AGC)	Miscellaneous (no group-specific mutation; D350N)	H4	89.56	104.17	HLR-339_lib47003	PRJEB72440	ERR12649904	SAMEA115183886
HLR-340	yes	H3059	Würzburg	2016-12-11	2672	yes	yes	HI	NTHi	2111	No	S	0.38	0.012	S	-	-	-	-	-	-	-	-	-	-	-	No non-synonymous substitution between AA 350-530	H3	89.77	129.86	HLR-340_lib47004	PRJEB72440	ERR12649906	SAMEA115183888
HLR-341	yes	H3061	Würzburg	2016-12-11	2674	yes	yes	HI	NTHi	12	No	S	0.25	0.016	S	-	-	-	-	-	-	-	-	-	-	-	No non-synonymous substitution between AA 350-530	H3	90.54	116.77	HLR-341_lib47005	PRJEB72440	ERR12649907	SAMEA115183889
HLR-342	yes	H3062	Würzburg	2016-12-12	2675	yes	yes	HI	Serotype f	124	No	S	0.38	0.023	S	D350N (GAT/AAT)	-	-	-	-	-	-	-	-	V547I (GTT/ATT)	N569S (AAC/AGC)	Miscellaneous (no group-specific mutation; D350N)	H4	89.46	119.29	HLR-342_lib47006	PRJEB72440	ERR12649908	SAMEA115183890
HLR-343	yes	H3063	Würzburg	2016-11-16	2676	yes	yes	HI	NTHi	425	No	S	0.094	0.004	S	D350N (GAT/AAT)	-	-	-	L389L (TTA/TTG)	-	-	-	-	V547I (GTT/ATT)	N569S (AAC/AGC)	Miscellaneous (no group-specific mutation; D350N)	H34	87.47	115.35	HLR-343_lib47007	PRJEB72440	ERR12649909	SAMEA115183891
HLR-344	yes	H3066	Würzburg	2016-12-16	2679	yes	yes	HI	NTHi	652	No	S	0.125	0.004	S	-	-	-	-	-	-	-	-	-	-	-	No non-synonymous substitution between AA 350-530	H25	92.20	139.22	HLR-344_lib47008	PRJEB72440	ERR12649910	SAMEA115183892
HLR-345	yes	H3067	Würzburg	2016-12-14	2680	yes	yes	HI	Serotype f	124	No	S	0.38	0.023	S	D350N (GAT/AAT)	-	-	-	-	-	-	-	-	V547I (GTT/ATT)	N569S (AAC/AGC)	Miscellaneous (no group-specific mutation; D350N)	H4	89.42	131.18	HLR-345_lib47009	PRJEB72440	ERR12649911	SAMEA115183893
HLR-346	yes	H3068	Würzburg	2016-12-05	2681	yes	yes	HI	NTHi	199	No	S	0.19	0.012	S	-	-	-	-	-	-	-	-	-	-	-	No non-synonymous substitution between AA 350-530	H26	90.41	140.49	HLR-346_lib47010	PRJEB72440	ERR12649912	SAMEA115183894
HLR-347	yes	H3069	Würzburg	2016-12-16	2682	yes	yes	HI	NTHi	3	No	S	0.25	0.012	S	-	-	-	-	-	-	-	-	-	-	-	No non-synonymous substitution between AA 350-530	H3	82.38	106.37	HLR-347_lib47011	PRJEB72440	ERR12649913	SAMEA115183895
HLR-348	yes	H3070	Würzburg	2016-12-15	2683	yes	yes	HI	NTHi	107	No	S	0.5	0.032	S	D350N (GAT/AAT)	-	-	-	L389L (TTA/TTG)	-	-	-	N526K (AAT/AAG)	-	-	IIa	H2	89.32	139.79	HLR-348_lib47012	PRJEB72440	ERR12649914	SAMEA115183896
HLR-349	yes	H3071	Würzburg	2016-12-14	2684	yes	yes	HI	NTHi	180	No	S	0.25	0.016	S	-	-	-	-	-	-	-	-	-	-	-	No non-synonymous substitution between AA 350-530	H7	92.45	131.13	HLR-349_lib47013	PRJEB72440	ERR12649915	SAMEA115183897
HLR-351	yes	H3073	Würzburg	2016-12-15	2686	yes	yes	HI	Serotype f	124	No	S	0.38	0.032	S	D350N (GAT/AAT)	-	-	-	-	-	-	-	-	V547I (GTT/ATT)	N569S (AAC/AGC)	Miscellaneous (no group-specific mutation; D350N)	H4	89.33	112.34	HLR-351_lib47015	PRJEB72440	ERR12649917	SAMEA115183899
HLR-352	yes	H3074	Würzburg	2016-12-14	2687	yes	yes	HI	NTHi	147	No	S	0.25	0.023	S	-	-	-	-	-	-	-	-	-	V547I (GTT/ATT)	-	No non-synonymous substitution between AA 350-530	H15	90.44	122.06	HLR-352_lib47016	PRJEB72440	ERR12649918	SAMEA115183900
HLR-353	yes	H3075	Würzburg	2016-12-18	2688	yes	yes	HI	NTHi	472	No	S	0.25	0.016	S	-	-	-	-	-	-	-	-	-	-	-	No non-synonymous substitution between AA 350-530	H16	92.18	115.05	HLR-353_lib47017	PRJEB72440	ERR12649919	SAMEA115183901
HLR-354	yes	H3076	Würzburg	2016-12-11	2689	yes	yes	HI	NTHi	160	No	S	0.5	0.016	S	-	-	-	-	-	-	-	-	-	-	-	No non-synonymous substitution between AA 350-530	H3	90.37	142.77	HLR-354_lib47018	PRJEB72440	ERR12649920	SAMEA115183902
HLR-355	yes	H3080	Würzburg	2016-12-20	2693	yes	yes	HI	NTHi	835	No	S	0.19	0.006	S	-	-	-	-	-	-	-	-	-	-	-	No non-synonymous substitution between AA 350-530	H26	87.43	147.01	HLR-355_lib47076	PRJEB72440	ERR12649921	SAMEA115183903
HLR-356	yes	H3082	Würzburg	2016-12-19	2695	yes	yes	HI	NTHi	134	No	S	0.75	0.016	S	-	-	-	-	-	-	-	-	-	-	-	No non-synonymous substitution between AA 350-530	H17	89.79	208.85	HLR-356_lib47077	PRJEB72440	ERR12649922	SAMEA115183904
HLR-357	yes	H3084	Würzburg	2016-12-20	2697	yes	yes	HI	Serotype f	973	No	S	0.38	0.032	S	D350N (GAT/AAT)	-	-	-	-	-	-	-	-	V547I (GTT/ATT)	N569S (AAC/AGC)	Miscellaneous (no group-specific mutation; D350N)	H4	89.43	207.73	HLR-357_lib47078	PRJEB72440	ERR12649923	SAMEA115183905
HLR-358	yes	H3085	Würzburg	2016-12-20	2698	yes	yes	HI	NTHi	567	No	S	0.25	0.016	S	-	-	-	-	-	-	-	-	-	-	-	No non-synonymous substitution between AA 350-530	H23	88.31	158.16	HLR-358_lib47079	PRJEB72440	ERR12649924	SAMEA115183906
HLR-359	yes	H3086	Würzburg	2016-12-22	2699	yes	yes	HI	NTHi	472	No	S	0.38	0.023	S	-	-	-	-	-	-	-	-	-	-	-	No non-synonymous substitution between AA 350-530	H16	92.10	222.31	HLR-359_lib47080	PRJEB72440	ERR12649925	SAMEA115183907
HLR-360	yes	H3089	Würzburg	2016-12-26	2703	yes	yes	HI	NTHi	142	No	S	0.38	0.012	S	-	-	-	-	-	-	-	-	-	-	-	No non-synonymous substitution between AA 350-530	H58	89.24	220.17	HLR-360_lib47081	PRJEB72440	ERR12649927	SAMEA115183909
HLR-361	yes	H3091	Würzburg	2016-12-27	2705	yes	yes	HI	NTHi	716	No	S	0.094	0.004	S	-	-	-	-	-	-	-	-	-	-	-	No non-synonymous substitution between AA 350-530	H23	90.08	203.88	HLR-361_lib47082	PRJEB72440	ERR12649928	SAMEA115183910
HLR-362	yes	H3092	Würzburg	2016-12-28	12	yes	yes	HI	NTHi	145	No	S	0.38	0.016	S	-	-	-	-	-	-	-	-	-	-	-	No non-synonymous substitution between AA 350-530	H17	91.06	184.43	HLR-362_lib47083	PRJEB72440	ERR12649929	SAMEA115183911
HLR-363	yes	H3095	Würzburg	2016-12-29	2708	yes	yes	HI	NTHi	12	No	S	0.25	0.012	S	-	-	-	-	-	-	-	-	-	-	-	No non-synonymous substitution between AA 350-530	H3	90.46	262.61	HLR-363_lib47084	PRJEB72440	ERR12649930	SAMEA115183912
HLR-364	yes	H3097	Würzburg	2016-12-27	2710	yes	yes	HI	NTHi	145	No	S	0.5	0.016	S	-	-	-	-	-	-	-	-	-	-	-	No non-synonymous substitution between AA 350-530	H17	90.97	254.32	HLR-364_lib47085	PRJEB72440	ERR12649931	SAMEA115183913
HLR-365	yes	H3100	Würzburg	2016-12-30	2714	yes	yes	HI	NTHi	597	No	S	0.25	0.012	S	-	-	-	-	-	-	-	-	-	-	-	No non-synonymous substitution between AA 350-530	H9	87.87	183.12	HLR-365_lib47086	PRJEB72440	ERR12649932	SAMEA115183914
HLR-366	yes	H3102	Würzburg	2016-12-30	2716	yes	yes	HI	Serotype f	124	No	S	0.38	0.023	S	D350N (GAT/AAT)	-	-	-	-	-	-	-	-	V547I (GTT/ATT)	N569S (AAC/AGC)	Miscellaneous (no group-specific mutation; D350N)	H4	89.69	199.26	HLR-366_lib47087	PRJEB72440	ERR12649933	SAMEA115183915
HLR-367	yes	H3103	Würzburg	2016-12-30	2717	yes	yes	HI	Serotype e	386	No	S	0.25	0.016	S	D350N (GAT/AAT)	-	-	-	L389L (TTA/TTG)	-	-	-	-	V547I (GTT/ATT)	N569S (AAC/AGC)	Miscellaneous (no group-specific mutation; D350N)	H59	87.86	179.74	HLR-367_lib47088	PRJEB72440	ERR12649934	SAMEA115183916
HLR-368	yes	H3105	Würzburg	2016-12-22	2719	yes	yes	HI	Serotype f	124	No	S	0.5	0.032	S	D350N (GAT/AAT)	-	-	-	-	-	-	-	-	V547I (GTT/ATT)	N569S (AAC/AGC)	Miscellaneous (no group-specific mutation; D350N)	H4	89.44	253.79	HLR-368_lib47089	PRJEB72440	ERR12649935	SAMEA115183917
HLR-369	yes	H3107	Würzburg	2016-12-26	2721	yes	yes	HI	NTHi	995	No	S	0.38	0.012	S	-	-	-	-	-	-	-	-	-	-	-	No non-synonymous substitution between AA 350-530	H60	82.77	219.45	HLR-369_lib47090	PRJEB72440	ERR12649936	SAMEA115183918
HLR-370	yes	H3108	Würzburg	2016-12-19	2722	yes	yes	HI	NTHi	84	No	S	0.38	0.032	S	-	-	-	-	-	-	-	-	-	-	-	No non-synonymous substitution between AA 350-530	H7	85.56	274.29	HLR-370_lib47091	PRJEB72440	ERR12649938	SAMEA115183920
HLR-371	yes	H3110	Würzburg	2016-12-31	2724	yes	yes	HI	Serotype f	124	No	S	0.25	0.023	S	D350N (GAT/AAT)	-	-	-	-	-	-	-	-	V547I (GTT/ATT)	N569S (AAC/AGC)	Miscellaneous (no group-specific mutation; D350N)	H4	89.73	218.72	HLR-371_lib47092	PRJEB72440	ERR12649939	SAMEA115183921
HLR-372	yes	H3111	Würzburg	2016-12-30	2725	yes	yes	HI	NTHi	12	No	S	0.38	0.016	S	-	-	-	-	-	-	-	-	-	-	-	No non-synonymous substitution between AA 350-530	H3	90.68	226.08	HLR-372_lib47093	PRJEB72440	ERR12649940	SAMEA115183922
HLR-373	yes	H3123	Würzburg	2016-12-29	2737	yes	yes	HI	NTHi	835	No	S	0.19	0.004	S	-	-	-	-	-	-	-	-	-	-	-	No non-synonymous substitution between AA 350-530	H26	90.01	227.77	HLR-373_lib47094	PRJEB72440	ERR12649941	SAMEA115183923
HLR-374	yes	H3125	Würzburg	2016-12-31	2739	yes	yes	HI	Serotype f	124	No	S	0.38	0.023	S	D350N (GAT/AAT)	-	-	-	-	-	-	-	-	V547I (GTT/ATT)	N569S (AAC/AGC)	Miscellaneous (no group-specific mutation; D350N)	H4	89.74	260.31	HLR-374_lib47095	PRJEB72440	ERR12649942	SAMEA115183924
HLR-375	yes	H3154	Würzburg	2016-12-23	2711	yes	yes	HI	NTHi	943	No	S	0.19	0.008	S	-	-	-	-	-	-	-	-	-	V547I (GTT/ATT)	-	No non-synonymous substitution between AA 350-530	H35	84.15	199.94	HLR-375_lib47096	PRJEB72440	ERR12649943	SAMEA115183925
HLR-376	yes	H3425	Würzburg	2017-05-23	3035	yes	yes	HI	NTHi	34	No	S	0.38	0.016	S	-	-	-	-	-	-	-	-	-	-	-	No non-synonymous substitution between AA 350-530	H36	90.96	334.34	HLR-376_lib47097	PRJEB72440	ERR12649944	SAMEA115183926
HLR-377	yes	H3440	Würzburg	2017-05-29	3050	yes	yes	HI	Serotype f	1888	No	R	2	1.5	R	D350N (GAT/AAT)	S357N (AGC/AAC)	M377I (ATG/ATT)	S385T (AGT/ACT)	L389F (TTA/TTT)	-	-	-	N526K (AAT/AAG)	V547I (GTT/ATT)	N569S (AAC/AGC)	III+	H61	89.69	246.19	HLR-377_lib47098	PRJEB72440	ERR12649945	SAMEA115183927
HLR-378	yes	H3476	Würzburg	2017-06-09	3072	yes	yes	HI	NTHi	1401	No	S	0.25	0.023	S	-	-	-	-	-	-	-	-	-	V547I (GTT/ATT)	N569S (AAC/AGC)	No non-synonymous substitution between AA 350-530	H62	88.62	208.09	HLR-378_lib47099	PRJEB72440	ERR12649946	SAMEA115183928
HLR-379	yes	H4998	Würzburg	2019-06-11	5597	yes	yes	HI	NTHi	107	No	S	0.19	0.023	S	D350N (GAT/AAT)	-	-	-	L389L (TTA/TTG)	-	-	-	N526K (AAT/AAG)	-	-	IIa	H2	91.33	304.83	HLR-379_lib47100	PRJEB72440	ERR12649947	SAMEA115183929
HLR-380	yes	H5591	Würzburg	2020-02-19	6191	yes	yes	HI	NTHi	1002	No	R	6	1.5	R	D350N (GAT/AAT)	S357N (AGC/AAC)	M377I (ATG/ATT)	S385T (AGT/ACT)	L389F (TTA/TTT)	-	-	R517H (CGT/CAT)	-	V547I (GTT/ATT)	N569S (AAC/AGC)	III-like+	H63	91.55	304.00	HLR-380_lib47101	PRJEB72440	ERR12649949	SAMEA115183931
HLR-393	yes	H2744	Würzburg	2016-04-14	2372	yes	yes	HI	NTHi	1034	No	S	1	0.125	S	D350N (GAT/AAT)	-	M377I (ATG/ATT)	-	L389L (TTA/TTG)	-	A502V (GCA/GTA)	-	N526K (AAT/AAA)	V547I (GTT/ATT)	N569S (AAC/AGC)	IIb (+M377I)	H1	91.80	203.30	HLR-393_lib48046	PRJEB72440	ERR12649951	SAMEA115183933
HLR-398	yes	H2768	Würzburg	2016-05-17	2396	yes	yes	HI	NTHi	203	No	R	1.5	0.047	S	D350N (GAT/AAT)	-	M377I (ATG/ATT)	-	L389L (TTA/TTG)	-	A502V (GCA/GTA)	-	N526K (AAT/AAA)	V547I (GTT/ATT)	N569S (AAC/AGC)	IIb (+M377I)	H12	91.57	231.37	HLR-398_lib48051	PRJEB72440	ERR12649953	SAMEA115183935
HLR-404	yes	H2790	Würzburg	2016-06-01	2418	yes	yes	HI	NTHi	12	No	R	3	0.064	S	D350N (GAT/AAT)	-	M377I (ATG/ATT)	-	L389L (TTA/TTG)	-	A502V (GCA/GTA)	-	N526K (AAT/AAA)	V547I (GTT/ATT)	N569S (AAC/AGC)	IIb (+M377I)	H22	89.73	215.56	HLR-404_lib48054	PRJEB72440	ERR12649954	SAMEA115183936
HLR-405	yes	H2793	Würzburg	2016-06-05	2421	yes	yes	HI	NTHi	203	No	S	1	0.047	S	D350N (GAT/AAT)	-	M377I (ATG/ATT)	-	L389L (TTA/TTG)	-	A502V (GCA/GTA)	-	N526K (AAT/AAA)	V547I (GTT/ATT)	N569S (AAC/AGC)	IIb (+M377I)	H12	91.84	255.08	HLR-405_lib48085	PRJEB72440	ERR12649955	SAMEA115183937
HLR-406	yes	H2802	Würzburg	2016-04-01	2431	yes	yes	HI	NTHi	422	No	S	0.75	0.125	S	-	S357N (AGC/AAC)	-	-	L389L (TTA/TTG)	-	A502V (GCA/GTA)	-	N526K (AAT/AAG)	V547I (GTT/ATT)	N569S (AAC/AGC)	IIb	H64	84.36	262.23	HLR-406_lib48086	PRJEB72440	ERR12649956	SAMEA115183938
HLR-409	yes	H2824	Würzburg	2016-06-15	2452	yes	yes	HI	NTHi	1069	No	R	1.5	0.094	S	-	-	-	-	L389L (TTA/TTG)	-	A502T (GCA/ACA)	-	N526K (AAT/AAG)	V547I (GTT/ATT)	-	IIc	H65	88.30	118.79	HLR-409_lib48089	PRJEB72440	ERR12649957	SAMEA115183939
HLR-411	yes	H2840	Würzburg	2016-06-26	2463	yes	yes	HI	NTHi	136	No	S	1	0.064	S	D350N (GAT/AAT)	-	M377I (ATG/ATT)	-	L389L (TTA/TTG)	-	A502V (GCA/GTA)	-	N526K (AAT/AAA)	V547I (GTT/ATT)	N569S (AAC/AGC)	IIb (+M377I)	H6	88.48	187.83	HLR-411_lib48451	PRJEB72440	ERR12649959	SAMEA115183941
HLR-412	yes	H2841	Würzburg	2016-07-01	2464	yes	yes	HI	NTHi	203	No	R	1.5	0.047	S	D350N (GAT/AAT)	-	M377I (ATG/ATT)	-	L389L (TTA/TTG)	-	A502V (GCA/GTA)	-	N526K (AAT/AAA)	V547I (GTT/ATT)	N569S (AAC/AGC)	IIb (+M377I)	H6	91.70	238.26	HLR-412_lib48090	PRJEB72440	ERR12649960	SAMEA115183942
HLR-413	yes	H2844	Würzburg	2016-06-28	2467	yes	yes	HI	NTHi	57	No	R	1.5	0.064	S	D350N (GAT/AAT)	-	M377I (ATG/ATT)	-	L389L (TTA/TTG)	-	A502V (GCA/GTA)	-	N526K (AAT/AAA)	V547I (GTT/ATT)	N569S (AAC/AGC)	IIb (+M377I)	H24	82.54	224.93	HLR-413_lib48091	PRJEB72440	ERR12649961	SAMEA115183943
HLR-414	yes	H2845	Würzburg	2016-07-02	2468	yes	yes	HI	NTHi	107	No	S	0.75	0.064	S	D350N (GAT/AAT)	-	-	-	L389L (TTA/TTG)	-	-	-	N526K (AAT/AAG)	-	-	IIa	H2	91.04	229.33	HLR-414_lib48092	PRJEB72440	ERR12649962	SAMEA115183944
HLR-421	yes	H2880	Würzburg	2016-08-05	2502	yes	yes	HI	NTHi	85	No	S	1	0.047	S	-	-	-	-	-	-	A502V (GCA/GTA)	-	N526K (AAT/AAA)	V547I (GTT/ATT)	-	IIb	H66	91.64	220.10	HLR-421_lib48099	PRJEB72440	ERR12649963	SAMEA115183945
HLR-422	yes	H2885	Würzburg	2016-08-10	2507	yes	yes	HI	NTHi	34	No	S	1	0.047	S	-	-	-	-	-	-	A502V (GCA/GTA)	-	N526K (AAT/AAA)	V547I (GTT/ATT)	N569S (AAC/AGC)	IIb	H67	91.07	157.69	HLR-422_lib48100	PRJEB72440	ERR12649964	SAMEA115183946
HLR-424	yes	H2895	Würzburg	2016-08-24	2517	yes	yes	HI	NTHi	145	No	S	1	0.094	S	D350N (GAT/AAT)	-	-	-	L389L (TTA/TTG)	-	A502T (GCA/ACA)	-	N526K (AAT/AAG)	V547I (GTT/ATT)	N569S (AAC/AGC)	IIc	H68	88.81	198.83	HLR-424_lib48102	PRJEB72440	ERR12649966	SAMEA115183948
HLR-425	yes	H2899	Würzburg	2016-08-27	2521	yes	yes	HI	NTHi	196	No	S	1	0.047	S	D350N (GAT/AAT)	-	-	-	L389L (TTA/TTG)	-	A502V (GCA/GTA)	-	N526K (AAT/AAG)	V547I (GTT/ATT)	N569S (AAC/AGC)	IIb	H21	88.64	179.77	HLR-425_lib48103	PRJEB72440	ERR12649967	SAMEA115183949
HLR-427	yes	H2910	Würzburg	2016-09-03	2532	yes	yes	HI	NTHi	834	No	R	1.5	0.064	S	D350N (GAT/AAT)	-	M377I (ATG/ATT)	-	L389L (TTA/TTG)	-	A502V (GCA/GTA)	-	N526K (AAT/AAA)	V547I (GTT/ATT)	N569S (AAC/AGC)	IIb (+M377I)	H11	89.41	195.47	HLR-427_lib48105	PRJEB72440	ERR12649968	SAMEA115183950
HLR-433	yes	H2952	Würzburg	2016-10-01	2572	yes	yes	HI	NTHi	34	No	S	1	0.094	S	D350N (GAT/AAT)	-	M377I (ATG/ATT)	-	L389L (TTA/TTG)	-	A502V (GCA/GTA)	-	N526K (AAT/AAA)	V547I (GTT/ATT)	N569S (AAC/AGC)	IIb (+M377I)	H24	90.90	225.91	HLR-433_lib48110	PRJEB72440	ERR12649969	SAMEA115183951
HLR-436	yes	H2980	Würzburg	2016-10-23	2597	yes	yes	HI	NTHi	14	No	R	1.5	0.094	S	D350N (GAT/AAT)	-	M377I (ATG/ATT)	-	L389L (TTA/TTG)	-	A502V (GCA/GTA)	-	N526K (AAT/AAA)	V547I (GTT/ATT)	N569S (AAC/AGC)	IIb (+M377I)	H1	92.26	171.74	HLR-436_lib48112	PRJEB72440	ERR12649970	SAMEA115183952
HLR-439	yes	H2984	Würzburg	2016-10-31	2601	yes	yes	HI	NTHi	1461	No	S	1	0.032	S	-	-	-	-	-	I449V (ATT/GTT)	-	-	N526K (AAT/AAG)	V547I (GTT/ATT)	N569S (AAC/AGC)	IId	H5	92.59	237.87	HLR-439_lib48115	PRJEB72440	ERR12649972	SAMEA115183954
HLR-442	yes	H3006	Würzburg	2016-11-07	2623	yes	yes	HI	NTHi	14	No	R	1.5	0.094	S	D350N (GAT/AAT)	-	M377I (ATG/ATT)	-	L389L (TTA/TTG)	-	A502V (GCA/GTA)	-	N526K (AAT/AAA)	V547I (GTT/ATT)	N569S (AAC/AGC)	IIb (+M377I)	H1	91.57	245.57	HLR-442_lib48118	PRJEB72440	ERR12649973	SAMEA115183955
HLR-443	yes	H3007	Würzburg	2016-11-11	2624	yes	yes	HI	NTHi	697	No	S	0.25	0.023	S	-	-	-	-	-	-	-	-	-	V547I (GTT/ATT)	-	No non-synonymous substitution between AA 350-530	H15	88.27	284.71	HLR-443_lib48119	PRJEB72440	ERR12649974	SAMEA115183956
HLR-445	yes	H3013	Würzburg	2016-11-03	2630	yes	yes	HI	NTHi	556	No	S	1	0.064	S	D350N (GAT/AAT)	-	M377I (ATG/ATT)	-	L389L (TTA/TTG)	-	A502V (GCA/GTA)	-	N526K (AAT/AAA)	V547I (GTT/ATT)	N569S (AAC/AGC)	IIb (+M377I)	H31	92.20	193.28	HLR-445_lib48121	PRJEB72440	ERR12649975	SAMEA115183957
HLR-449	yes	H3025	Würzburg	2016-11-14	2642	yes	yes	HI	NTHi	2111	No	S	0.25	0.012	S	-	-	-	-	-	-	-	-	-	-	-	No non-synonymous substitution between AA 350-530	H3	89.45	194.51	HLR-449_lib48124	PRJEB72440	ERR12649976	SAMEA115183958
HLR-450	yes	H3027	Würzburg	2016-11-20	2643	yes	yes	HI	NTHi	597	No	S	0.19	0.008	S	-	-	-	-	-	-	-	-	-	-	-	No non-synonymous substitution between AA 350-530	H9	88.49	157.30	HLR-450_lib48125	PRJEB72440	ERR12649978	SAMEA115183960
HLR-451	yes	H3028	Würzburg	2016-11-21	2644	yes	yes	HI	NTHi	145	No	S	0.25	0.016	S	-	-	-	-	-	-	-	-	-	-	-	No non-synonymous substitution between AA 350-530	H17	90.77	196.73	HLR-451_lib48126	PRJEB72440	ERR12649979	SAMEA115183961
HLR-459	yes	H3049	Würzburg	2016-12-05	2662	yes	yes	HI	NTHi	107	No	S	0.5	0.047	S	D350N (GAT/AAT)	-	-	-	L389L (TTA/TTG)	-	-	-	N526K (AAT/AAG)	-	-	IIa	H2	91.77	189.45	HLR-459_lib48128	PRJEB72440	ERR12649980	SAMEA115183962
HLR-460	yes	H3053	Würzburg	2016-12-07	2666	yes	yes	HI	NTHi	107	No	S	0.5	0.064	S	D350N (GAT/AAT)	-	-	-	L389L (TTA/TTG)	-	-	-	N526K (AAT/AAG)	-	-	IIa	H2	91.05	197.72	HLR-460_lib48129	PRJEB72440	ERR12649981	SAMEA115183963
HLR-461	yes	H3060	Würzburg	2016-12-08	2673	yes	yes	HI	NTHi	396	No	S	0.75	0.047	S	-	-	-	-	-	I449V (ATT/GTT)	-	-	N526K (AAT/AAG)	V547I (GTT/ATT)	N569S (AAC/AGC)	IId	H5	91.22	273.26	HLR-461_lib48130	PRJEB72440	ERR12649982	SAMEA115183964
HLR-463	yes	H3078	Würzburg	2016-12-17	2691	yes	yes	HI	NTHi	34	No	S	0.38	0.023	S	-	-	-	-	-	-	-	-	-	-	-	No non-synonymous substitution between AA 350-530	H36	91.56	260.90	HLR-463_lib48132	PRJEB72440	ERR12649983	SAMEA115183965
HLR-466	yes	H3087	Würzburg	2016-12-26	2700	yes	yes	HI	NTHi	142	No	R	1.5	0.064	S	-	-	-	-	-	-	-	-	N526K (AAT/AAG)	V547I (GTT/ATT)	-	IIa	H14	89.18	228.02	HLR-466_lib48133	PRJEB72440	ERR12649984	SAMEA115183966
HLR-468	yes	H3099	Würzburg	2016-12-30	2713	yes	yes	HI	NTHi	1889	No	S	1	0.064	S	D350N (GAT/AAT)	-	-	-	L389L (TTA/TTG)	-	-	-	N526K (AAT/AAG)	-	-	IIa	H2	91.02	259.72	HLR-468_lib48135	PRJEB72440	ERR12649985	SAMEA115183967
HLR-470	yes	H3106	Würzburg	2016-12-27	2720	yes	yes	HI	NTHi	1202	No	S	0.5	0.016	S	-	-	-	-	-	I449V (ATT/GTT)	-	-	N526K (AAT/AAG)	V547I (GTT/ATT)	N569S (AAC/AGC)	IId	H5	87.82	239.69	HLR-470_lib48137	PRJEB72440	ERR12649987	SAMEA115183969
HLR-472	yes	H3116	Würzburg	2016-12-29	2730	yes	yes	HI	NTHi	349	bla-TEM truncated	S	0.38	0.012	S	D350N (GAT/AAT)	-	-	-	-	-	-	-	-	V547I (GTT/ATT)	N569S (AAC/AGC)	Miscellaneous (no group-specific mutation; A437S; D350N)	H33	85.93	208.62	HLR-472_lib48139	PRJEB72440	ERR12649988	SAMEA115183970
HLR-474	yes	H3231	Würzburg	2017-02-13	2844	yes	yes	HI	NTHi	253	No	S	1	0.047	S	-	-	-	-	-	I449V (ATT/GTT)	-	-	N526K (AAT/AAG)	V547I (GTT/ATT)	N569S (AAC/AGC)	IId	H5	91.92	242.54	HLR-474_lib48141	PRJEB72440	ERR12649989	SAMEA115183971
HLR-475	yes	H3467	Würzburg	2017-06-20	3079	yes	yes	HI	NTHi	57	No	R	2	0.047	S	D350N (GAT/AAT)	-	-	-	L389L (TTA/TTG)	-	A502V (GCA/GTA)	-	N526K (AAT/AAA)	V547I (GTT/ATT)	N569S (AAC/AGC)	IIb	H28	84.73	227.54	HLR-475_lib48142	PRJEB72440	ERR12649990	SAMEA115183972
HLR-478	yes	H3665	Würzburg	2017-11-03	3273	yes	yes	HI	NTHi	1177	No	R	2	0.047	S	D350N (GAT/AAT)	-	M377I (ATG/ATT)	-	L389L (TTA/TTG)	-	A502V (GCA/GTA)	-	N526K (AAT/AAA)	V547I (GTT/ATT)	N569S (AAC/AGC)	IIb (+M377I)	H69	89.53	249.96	HLR-478_lib48143	PRJEB72440	ERR12649991	SAMEA115183973
HLR-479	yes	H3666	Würzburg	2017-11-03	3274	yes	yes	HI	NTHi	422	No	R	1.5	0.047	S	D350N (GAT/AAT)	-	M377I (ATG/ATT)	-	L389L (TTA/TTG)	-	A502V (GCA/GTA)	-	N526K (AAT/AAA)	V547I (GTT/ATT)	N569S (AAC/AGC)	IIb (+M377I)	H11	83.97	253.33	HLR-479_lib48144	PRJEB72440	ERR12649992	SAMEA115183974
HLR-481	yes	H3834	Würzburg	2017-12-26	3442	yes	yes	HI	NTHi	14	No	R	2	0.094	S	D350N (GAT/AAT)	-	M377I (ATG/ATT)	-	L389L (TTA/TTG)	-	A502V (GCA/GTA)	-	N526K (AAT/AAA)	V547I (GTT/ATT)	N569S (AAC/AGC)	IIb (+M377I)	H1	91.61	240.54	HLR-481_lib48146	PRJEB72440	ERR12649994	SAMEA115183976
HLR-483	yes	H4272	Würzburg	2018-07-30	3880	yes	yes	HI	NTHi	2813	No	R	1.5	0.094	S	-	-	-	-	L389L (TTA/TTG)	-	A502T (GCA/ACA)	-	N526K (AAT/AAG)	V547I (GTT/ATT)	-	IIc	H70	88.69	192.75	HLR-483_lib48148	PRJEB72440	ERR12649996	SAMEA115183978
HLR-484	yes	H4474	Würzburg	2018-12-04	5078	yes	yes	HI	NTHi	57	No	S	0.5	0.023	S	-	-	-	-	-	-	-	-	-	-	-	No non-synonymous substitution between AA 350-530	H7	85.22	233.16	HLR-484_lib48149	PRJEB72440	ERR12649997	SAMEA115183979
HLR-485	yes	H4475	Würzburg	2018-12-05	5079	yes	yes	HI	NTHi	485	No	S	0.75	0.064	S	D350N (GAT/AAT)	-	-	-	L389L (TTA/TTG)	-	-	-	N526K (AAT/AAG)	-	-	IIa	H2	91.00	250.74	HLR-485_lib48150	PRJEB72440	ERR12649998	SAMEA115183980
HLR-486	yes	H4628	Würzburg	2019-01-30	5233	yes	yes	HI	NTHi	953	No	R	1.5	0.125	S	-	-	-	-	-	-	A502V (GCA/GTA)	-	N526K (AAT/AAA)	V547I (GTT/ATT)	N569S (AAC/AGC)	IIb	H71	87.76	207.43	HLR-486_lib48151	PRJEB72440	ERR12649999	SAMEA115183981
HLR-487	yes	H4738	Würzburg	2019-02-26	5338	yes	yes	HI	NTHi	2825	No	R	1.5	0.032	S	D350N (GAT/AAT)	-	-	-	-	-	A502V (GCA/GTA)	-	N526K (AAT/AAA)	V547I (GTT/ATT)	N569S (AAC/AGC)	IIb	H32	89.23	242.97	HLR-487_lib48152	PRJEB72440	ERR12650000	SAMEA115183982
HLR-488	yes	H4902	Würzburg	2019-05-03	5502	yes	yes	HI	NTHi	2153	No	R	1.5	0.047	S	-	-	-	-	-	-	A502V (GCA/GTA)	-	N526K (AAT/AAA)	V547I (GTT/ATT)	N569S (AAC/AGC)	IIb	H8	87.58	228.85	HLR-488_lib48153	PRJEB72440	ERR12650001	SAMEA115183983
HLR-489	yes	H4910	Würzburg	2019-05-10	5510	yes	yes	HI	NTHi	395	No	R	4	0.094	S	-	-	-	-	-	-	A502T (GCA/ACA)	-	N526K (AAT/AAG)	V547I (GTT/ATT)	N569S (AAC/AGC)	IIc	H72	92.09	246.92	HLR-489_lib48154	PRJEB72440	ERR12650002	SAMEA115183984
HLR-491	yes	H5916	Würzburg	2021-04-08	6513	yes	yes	HI	NTHi	107	No	R	1.5	1.5	R	D350N (GAT/AAT)	S357N (AGC/AAC)	M377I (ATG/ATT)	S385T (AGT/ACT)	L389F (TTA/TTT)	-	-	-	N526K (AAT/AAG)	V547I (GTT/ATT)	N569S (AAC/AGC)	III+	H19	89.39	193.34	HLR-491_lib48452	PRJEB72440	ERR12650004	SAMEA115183986
HLR-492	yes	H6038	Würzburg	2021-09-13	6634	yes	yes	HI	NTHi	411	No	S	0.5	0.064	S	-	-	-	-	-	-	A502V (GCA/GTA)	-	N526K (AAT/AAA)	-	-	IIb	H10	88.84	142.61	HLR-492_lib48453	PRJEB72440	ERR12650005	SAMEA115183987
HLR-493	yes	PTHI-13279	Lisbon	2015-01-02	P-1	yes	yes	HI	NTHi	914	No	S	1	≤ 0.03	S	-	-	-	-	-	-	A502V (GCA/GTA)	-	N526K (AAT/AAA)	V547I (GTT/ATT)	N569S (AAC/AGC)	IIb	H8	91.57	207.02	HLR-493_lib48454	PRJEB26586	ERR11588209	SAMEA113934208
HLR-495	yes	PTHI-13343	Lisbon	2015-02-24	P-2	yes	yes	HI	NTHi	12	bla-TEM truncated	S	0.5	0.06	S	-	-	-	-	-	-	A502V (GCA/GTA)	-	N526K (AAT/AAA)	V547I (GTT/ATT)	N569S (AAC/AGC)	IIb	H37	88.33	286.51	HLR-495_lib48456	PRJEB26586	ERR11588172	SAMEA113934209
HLR-496	yes	PTHI-13349	Lisbon	2015-03-03	P-3	yes	yes	HI	NTHi	14	No	S	1	0.12	S	D350N (GAT/AAT)	-	M377I (ATG/ATT)	-	L389L (TTA/TTG)	-	A502V (GCA/GTA)	-	N526K (AAT/AAA)	V547I (GTT/ATT)	N569S (AAC/AGC)	IIb (+M377I)	H1	90.56	513.78	HLR-496_lib48457	PRJEB26586	ERR11588195	SAMEA113934210
HLR-500	yes	PTHI-13471	Lisbon	2016-01-30	P-4	yes	yes	HI	NTHi	107	No	S	1	≤ 0.03	S	D350N (GAT/AAT)	-	-	-	L389L (TTA/TTG)	-	-	-	N526K (AAT/AAG)	-	-	IIa	H2	87.47	263.52	HLR-500_lib48430	PRJEB26586	ERR11588288	SAMEA113934214
HLR-501	yes	PTHI-13472	Lisbon	2016-02-04	P-5	yes	yes	HI	NTHi	12	No	S	1	0.06	S	-	-	-	-	-	-	A502V (GCA/GTA)	-	N526K (AAT/AAA)	V547I (GTT/ATT)	N569S (AAC/AGC)	IIb	H37	89.36	298.42	HLR-501_lib48431	PRJEB26586	ERR11588339	SAMEA113934215
HLR-506	yes	PTHI-13591	Lisbon	2016-12-06	P-6	yes	yes	HI	NTHi	1069	No	S	0.5	0.06	S	D350S (GAT/AGT)	-	M377I (ATG/ATT)	-	L389L (TTA/TTG)	-	A502V (GCA/GTA)	-	N526K (AAT/AAA)	V547I (GTT/ATT)	N569S (AAC/AGC)	IIb (+M377I)	H73	88.63	326.65	HLR-506_lib48436	PRJEB26586	ERR11588168	SAMEA113934220
HLR-507	yes	PTHI-13608	Lisbon	2017-01-02	P-7	yes	yes	HI	NTHi	1025	No	R	2	0.06	S	D350N (GAT/AAT)	-	-	-	L389L (TTA/TTG)	-	A502T (GCA/ACA)	-	N526K (AAT/AAG)	V547I (GTT/ATT)	N569S (AAC/AGC)	IIc	H74	87.65	166.53	HLR-507_lib48437	PRJEB26586	ERR11588319	SAMEA113934221
HLR-509	yes	PTHI-13610	Lisbon	2017-01-01	P-8	yes	yes	HI	NTHi	425	No	S	0.25	≤ 0.03	S	D350N (GAT/AAT)	-	-	-	L389L (TTA/TTG)	-	-	-	-	V547I (GTT/ATT)	N569S (AAC/AGC)	Miscellaneous (no group-specific mutation; D350N)	H34	87.47	167.46	HLR-509_lib48439	PRJEB26586	ERR11588201	SAMEA113934223
HLR-511	yes	PTHI-13618	Lisbon	2017-01-06	P-9	yes	yes	HI	NTHi	367	No	R	2	≤ 0.03	S	D350N (GAT/AAT)	-	M377I (ATG/ATT)	-	L389L (TTA/TTG)	-	A502V (GCA/GTA)	-	N526K (AAT/AAA)	V547I (GTT/ATT)	N569S (AAC/AGC)	IIb (+M377I)	H6	88.38	184.90	HLR-511_lib48441	PRJEB26586	ERR11588342	SAMEA113934225
HLR-512	yes	PTHI-13620	Lisbon	2017-01-06	P-10	yes	yes	HI	NTHi	84	No	R	2	0.06	S	-	-	-	-	-	-	A502T (GCA/ACA)	-	N526K (AAT/AAG)	V547I (GTT/ATT)	N569S (AAC/AGC)	IIc	H75	87.05	195.73	HLR-512_lib48442	PRJEB26586	ERR11588226	SAMEA113934226
HLR-516	yes	PTHI-13634	Lisbon	2017-02-12	P-12	yes	yes	HI	NTHi	720	No	S	0.06	≤ 0.03	S	-	-	-	-	-	-	-	-	-	-	-	No non-synonymous substitution between AA 350-530	H25	90.16	168.81	HLR-516_lib48446	PRJEB26586	ERR11588229	SAMEA113934230
HLR-517	yes	PTHI-13669	Lisbon	2017-03-16	P-13	yes	yes	HI	NTHi	1034	No	S	1	0.06	S	D350N (GAT/AAT)	-	M377I (ATG/ATT)	-	L389L (TTA/TTG)	-	A502V (GCA/GTA)	-	N526K (AAT/AAA)	V547I (GTT/ATT)	N569S (AAC/AGC)	IIb (+M377I)	H1	92.13	279.97	HLR-517_lib48447	PRJEB26586	ERR11588200	SAMEA113934231
HLR-518	yes	PTHI-13675	Lisbon	2017-04-13	P-14	yes	yes	HI	NTHi	1217	No	S	0.125	≤ 0.03	S	-	-	-	-	-	-	-	-	-	V547I (GTT/ATT)	N569S (AAC/AGC)	No non-synonymous substitution between AA 350-530	H76	92.43	200.76	HLR-518_lib48448	PRJEB26586	ERR11588299	SAMEA113934232
HLR-519	yes	PTHI-13688	Lisbon	2017-04-21	P-15	yes	yes	HI	NTHi	1218	No	S	0.5	≤ 0.03	S	-	-	-	-	-	-	A502V (GCA/GTA)	R517H (CGT/CAT)	-	-	-	I	H20	92.43	251.58	HLR-519_lib48449	PRJEB26586	ERR11588265	SAMEA113934233
HLR-520	yes	PTHI-13710	Lisbon	2017-06-22	P-16	yes	yes	HI	Serotype b	6	No	S	1	≤ 0.03	S	-	-	-	-	-	-	A502V (GCA/GTA)	-	N526K (AAT/AAA)	V547I (GTT/ATT)	N569S (AAC/AGC)	IIb	H8	87.34	221.96	HLR-520_lib48450	PRJEB26586	ERR11588175	SAMEA113934234
HLR-521	yes	PTHI-13711	Lisbon	2017-06-30	P-17	yes	yes	HI	NTHi	398	No	S	0.5	≤ 0.03	S	-	-	-	-	-	-	-	-	-	V547I (GTT/ATT)	-	No non-synonymous substitution between AA 350-530	H35	91.46	299.09	HLR-521_lib48466	PRJEB26586	ERR11588257	SAMEA113934235
HLR-523	yes	PTHI-13724	Lisbon	2017-09-07	P-18	yes	yes	HI	NTHi	1218	No	S	0.5	≤ 0.03	S	-	-	-	-	-	-	A502V (GCA/GTA)	R517H (CGT/CAT)	-	-	-	I	H20	83.44	185.64	HLR-523_lib48468	PRJEB26586	ERR11588204	SAMEA113934236
HLR-527	yes	PTHI-13748	Lisbon	2017-11-24	P-19	yes	yes	HI	NTHi	57	No	S	0.5	≤ 0.03	S	-	-	M377I (ATG/ATC)	-	L389L (TTA/TTG)	-	-	-	N526K (AAT/AAG)	V547I (GTT/ATT)	N569S (AAC/AGC)	IIa	H77	77.66	137.16	HLR-527_lib48987	PRJEB26586	ERR11588179	SAMEA113934240
HLR-528	yes	PTHI-13785	Lisbon	2018-01-12	P-20	yes	yes	HI	NTHi	57	No	S	1	≤ 0.03	S	D350N (GAT/AAT)	-	M377I (ATG/ATT)	-	L389L (TTA/TTG)	-	A502V (GCA/GTA)	-	N526K (AAT/AAA)	V547I (GTT/ATT)	N569S (AAC/AGC)	IIb (+M377I)	H78	84.43	105.66	HLR-528_lib48919	PRJEB26586	ERR11588173	SAMEA113934241
HLR-531	yes	PTHI-13820	Lisbon	2018-03-11	P-21	yes	yes	HI	NTHi	914	No	S	1	≤ 0.03	S	-	-	-	-	-	-	A502V (GCA/GTA)	-	N526K (AAT/AAA)	V547I (GTT/ATT)	N569S (AAC/AGC)	IIb	H8	88.88	208.86	HLR-531_lib48990	PRJEB26586	ERR11588284	SAMEA113934244
HLR-536	yes	PTHI-13847	Lisbon	2018-05-22	P-23	yes	yes	HI	NTHi	107	No	S	1	≤ 0.03	S	D350N (GAT/AAT)	-	-	-	L389L (TTA/TTG)	-	-	-	N526K (AAT/AAG)	-	-	IIa	H2	88.89	125.93	HLR-536_lib48927	PRJEB26586	ERR11588268	SAMEA113934249
HLR-537	yes	PTHI-13853	Lisbon	2018-07-22	P-24	yes	yes	HI	NTHi	161	No	S	0.25	≤ 0.03	S	-	-	-	-	-	-	-	-	-	-	-	Miscellaneous (no group-specific mutation; V509I	H79	68.54	89.63	HLR-537_lib48928	PRJEB26586	ERR11588297	SAMEA113934250
HLR-539	yes	PTHI-13855	Lisbon	2018-03-13	P-25	yes	yes	HI	NTHi	1034	No	S	1	0.06	S	D350N (GAT/AAT)	-	M377I (ATG/ATT)	-	L389L (TTA/TTG)	-	A502V (GCA/GTA)	-	N526K (AAT/AAA)	V547I (GTT/ATT)	N569S (AAC/AGC)	IIb (+M377I)	H1	91.73	165.83	HLR-539_lib48930	PRJEB26586	ERR11588185	SAMEA113934252
HLR-540	yes	PTHI-13860	Lisbon	2018-09-20	P-26	yes	yes	HI	NTHi	12	No	S	0.125	≤ 0.03	S	-	-	-	-	-	-	-	-	-	-	-	No non-synonymous substitution between AA 350-530	H3	90.87	107.25	HLR-540_lib48931	PRJEB26586	ERR11588214	SAMEA113934253
HLR-541	yes	PTHI-13863	Lisbon	2018-10-18	P-27	yes	yes	HI	Serotype b	6	No	S	0.125	≤ 0.03	S	-	-	-	-	-	-	-	-	-	-	-	No non-synonymous substitution between AA 350-530	H3	85.59	109.70	HLR-541_lib48932	PRJEB26586	ERR11588296	SAMEA113934254
HLR-542	yes	PTHI-13867	Lisbon	2018-11-03	P-28	yes	yes	HI	NTHi	12	No	S	0.5	≤ 0.03	S	D350N (GAT/AAT)	-	M377I (ATG/ATT)	-	L389L (TTA/TTG)	-	A502V (GCA/GTA)	-	N526K (AAT/AAA)	V547I (GTT/ATT)	N569S (AAC/AGC)	IIb (+M377I)	H22	90.35	132.90	HLR-542_lib48933	PRJEB26586	ERR11588203	SAMEA113934255
HLR-543	yes	PTHI-13872	Lisbon	2018-12-01	P-29	yes	yes	HI	NTHi	367	No	S	1	0.06	S	D350N (GAT/AAT)	-	M377I (ATG/ATT)	-	L389L (TTA/TTG)	-	A502V (GCA/GTA)	-	N526K (AAT/AAA)	V547I (GTT/ATT)	N569S (AAC/AGC)	IIb (+M377I)	H6	89.95	122.81	HLR-543_lib48992	PRJEB26586	ERR11588245	SAMEA113934256
HLR-544	yes	PTHI-13890	Lisbon	2019-01-06	P-30	yes	yes	HI	NTHi	367	No	S	1	≤ 0.03	S	D350N (GAT/AAT)	-	M377I (ATG/ATT)	-	L389L (TTA/TTG)	-	A502V (GCA/GTA)	-	N526K (AAT/AAA)	V547I (GTT/ATT)	N569S (AAC/AGC)	IIb (+M377I)	H6	90.37	149.64	HLR-544_lib48993	PRJEB26586	ERR11588149	SAMEA113934257
HLR-545	yes	PTHI-13898	Lisbon	2019-02-09	P-31	yes	yes	HI	NTHi	485	No	S	1	0.06	S	D350N (GAT/AAT)	-	-	-	L389L (TTA/TTG)	-	-	-	N526K (AAT/AAG)	-	-	IIa	H2	91.32	153.21	HLR-545_lib48936	PRJEB26586	ERR11588165	SAMEA113934258
HLR-549	yes	PTHI-13936	Lisbon	2019-04-17	P-32	yes	yes	HI	NTHi	201	No	R	>8	≤ 0.03	S	D350N (GAT/AAT)	-	-	-	L389L (TTA/TTG)	-	-	-	N526K (AAT/AAG)	-	-	IIa	H2	85.77	163.90	HLR-549_lib48996	PRJEB26586	ERR11588208	SAMEA113934262
HLR-552	yes	PTHI-13949	Lisbon	2019-11-15	P-33	yes	yes	HI	NTHi	203	No	S	1	0.06	S	D350N (GAT/AAT)	-	M377I (ATG/ATT)	-	L389L (TTA/TTG)	-	A502V (GCA/GTA)	-	N526K (AAT/AAA)	V547I (GTT/ATT)	N569S (AAC/AGC)	IIb (+M377I)	H12	89.98	177.25	HLR-552_lib48997	PRJEB26586	ERR11588197	SAMEA113934265
HLR-553	yes	PTHI-13964	Lisbon	2020-01-17	P-34	yes	yes	HI	NTHi	1034	No	S	1	0.06	S	D350N (GAT/AAT)	-	M377I (ATG/ATT)	-	L389L (TTA/TTG)	-	A502V (GCA/GTA)	-	N526K (AAT/AAA)	V547I (GTT/ATT)	N569S (AAC/AGC)	IIb (+M377I)	H1	88.82	135.68	HLR-553_lib48998	PRJEB26586	ERR11588344	SAMEA113934266
HLR-554	yes	PTHI-13966	Lisbon	2020-01-19	P-35	yes	yes	HI	NTHi	12	No	S	1	0.06	S	-	-	-	-	-	-	-	-	-	-	-	No non-synonymous substitution between AA 350-530	H3	88.89	155.44	HLR-554_lib48999	PRJEB26586	ERR11588243	SAMEA113934267
HLR-557	yes	PTHI-14005	Lisbon	2020-06-23	P-36	yes	yes	HI	NTHi	3	No	R	>8	2	R	D350N (GAT/AAT)	S357N (AGC/AAC)	M377I (ATG/ATT)	S385T (AGT/ACT)	L389F (TTA/TTT)	-	-	R517H (CGT/CAT)	-	V547I (GTT/ATT)	N569S (AAC/AGC)	III-like+	H80	84.45	111.74	HLR-557_lib48948	PRJEB26586	ERR11588336	SAMEA113934270
HLR-559	yes	PTHI-14041	Lisbon	2021-09-14	P-37	yes	yes	HI	Serotype a	1352	No	S	1	≤ 0.03	S	-	-	-	-	-	-	-	-	-	V547I (GTT/ATT)	-	No non-synonymous substitution between AA 350-530	H27	92.96	140.25	HLR-559_lib48950	PRJEB26586	ERR11588357	SAMEA113934272
HLR-560	yes	PTHI-14051	Lisbon	2021-10-15	P-38	yes	yes	HI	Serotype a	23	No	R	4	2	R	-	-	-	-	-	-	-	-	-	V547I (GTT/ATT)	-	No non-synonymous substitution between AA 350-530	H27	93.58	126.94	HLR-560_lib48951	PRJEB26586	ERR11588310	SAMEA113934273
HLR-561	yes	PTHI-14055	Lisbon	2021-11-13	P-39	yes	yes	HI	Serotype f	124	No	S	0.125	≤ 0.03	S	D350N (GAT/AAT)	-	-	-	-	-	-	-	-	V547I (GTT/ATT)	N569S (AAC/AGC)	Miscellaneous (no group-specific mutation; D350N)	H4	87.64	131.48	HLR-561_lib48952	PRJEB26586	ERR11588293	SAMEA113934274
HLR-562	yes	PTHI-14056	Lisbon	2021-11-05	P-40	yes	yes	HI	NTHi	11	No	S	1	0.06	S	D350N (GAT/AAT)	-	-	-	L389L (TTA/TTG)	-	A502T (GCA/ACA)	-	N526K (AAT/AAG)	V547I (GTT/ATT)	N569S (AAC/AGC)	IIc	H81	85.85	114.69	HLR-562_lib48953	PRJEB26586	ERR11588248	SAMEA113934275
HLR-563	yes	PTHI-14066	Lisbon	2021-11-23	P-41	yes	yes	HI	NTHi	12	No	S	0.06	≤ 0.03	S	-	-	-	-	-	-	-	-	-	-	-	No non-synonymous substitution between AA 350-530	H3	88.64	123.88	HLR-563_lib48954	PRJEB26586	ERR11588280	SAMEA113934276
HLR-565	yes	PTHI-14074	Lisbon	2021-11-14	P-42	yes	yes	HI	Serotype f	124	No	R	4	≤ 0.03	S	D350N (GAT/AAT)	-	-	-	-	-	-	-	-	V547I (GTT/ATT)	N569S (AAC/AGC)	Miscellaneous (no group-specific mutation; D350N)	H4	89.11	95.92	HLR-565_lib48956	PRJEB26586	ERR11588329	SAMEA113934278
HLR-566	yes	PTHI-14075	Lisbon	2021-11-20	P-43	yes	yes	HI	Serotype a	23	No	S	0.25	≤ 0.03	S	-	-	-	-	-	-	-	-	-	V547I (GTT/ATT)	-	No non-synonymous substitution between AA 350-530	H27	92.61	111.03	HLR-566_lib48957	PRJEB26586	ERR11588153	SAMEA113934279
HLR-568	yes	PTHI-14081	Lisbon	2021-12-05	P-44	yes	yes	HI	NTHi	262	No	S	1	0.06	S	D350N (GAT/AAT)	-	-	-	-	-	A502T (GCA/ACA)	-	N526K (AAT/AAG)	V547I (GTT/ATT)	N569S (AAC/AGC)	IIc	H82	90.13	205.11	HLR-568_lib48460	PRJEB26586	ERR11588151	SAMEA113934281
HLR-569	yes	PTHI-14084	Lisbon	2021-12-21	P-45	yes	yes	HI	NTHi	925	No	S	0.5	≤ 0.03	S	D350N (GAT/AAT)	-	-	-	L389L (TTA/TTG)	-	A502T (GCA/ACA)	-	N526K (AAT/AAG)	V547I (GTT/ATT)	N569S (AAC/AGC)	IIc	H83	87.00	209.37	HLR-569_lib48461	PRJEB26586	ERR11588346	SAMEA113934282
HLR-571	yes	PTHI-14087	Lisbon	2021-12-23	P-46	yes	yes	HI	Serotype b	6	No	R	4	4	R	-	-	-	-	-	-	-	-	-	-	-	No non-synonymous substitution between AA 350-530	H3	90.86	237.23	HLR-571_lib48463	PRJEB26586	ERR11588266	SAMEA113934284
HLR-572	yes	PTHI-14094	Lisbon	2021-12-19	P-47	yes	yes	HI	NTHi	245	No	R	4	4	R	-	-	-	-	-	-	-	-	-	V547I (GTT/ATT)	-	No non-synonymous substitution between AA 350-530	H15	88.27	280.74	HLR-572_lib48464	PRJEB26586	ERR11588267	SAMEA113934285
HLR-573	yes	PTHI-14096	Lisbon	2022-01-08	P-48	yes	yes	HI	Serotype f	124	No	S	0.25	≤ 0.03	S	D350N (GAT/AAT)	-	-	-	-	-	-	-	-	V547I (GTT/ATT)	N569S (AAC/AGC)	Miscellaneous (no group-specific mutation; D350N)	H4	89.53	166.30	HLR-573_lib48465	PRJEB26586	ERR11588211	SAMEA113934286
HLR-152	no	AS-255	Lübeck	2019-11-25	L-141	no	no	HI	NTHi	2031	No	R	256	ND	ND	D350N (GAT/AAT)	S357N (AGC/AAC)	M377I (ATG/ATT)	S385T (AGT/ACT)	L389L (TTA/TTG)	-	-	R517H (CGT/CAT)	-	V547I (GTT/ATT)	N569S (AAC/AGC)	III-like	ND	87.39	246.14	HLR-152_lib43669	PRJEB72440	ERR12649771	SAMEA115183753
HLR-159	no	AS-265	Lübeck	2020-01-11	L-148	no	no	HI	NTHi	1034	No	R	1.5	ND	ND	D350N (GAT/AAT)	-	M377I (ATG/ATT)	-	L389L (TTA/TTG)	-	A502V (GCA/GTA)	-	N526K (AAT/AAA)	V547I (GTT/ATT)	N569S (AAC/AGC)	IIb (+M377I)	ND	91.79	92.49	HLR-159_lib43805	PRJEB72440	ERR12649775	SAMEA115183757
HLR-171	no	AS-279	Lübeck	2020-05-22	L-159	no	no	HI	NTHi	159	No	S	ND	ND	ND	-	-	-	-	-	-	-	-	-	-	-	No non-synonymous substitution between AA 350-530	ND	92.88	145.20	HLR-171_lib43817	PRJEB72440	ERR12649780	SAMEA115183762
HLR-25	no	AS-048	Lübeck	2017-01-02	L-20	no	no	HI	NTHi	142	No	R	1.5	ND	ND	D350N (GAT/AAT)	-	M377I (ATG/ATT)	-	L389L (TTA/TTG)	-	A502V (GCA/GTA)	-	N526K (AAT/AAA)	V547I (GTT/ATT)	N569S (AAC/AGC)	IIb (+M377I)	ND	89.12	421.13	HLR-25_lib43283	PRJEB72440	ERR12649844	SAMEA115183826
HLR-28	no	AS-051	Lübeck	2017-01-07	L-23	no	no	HI	NTHi	142	No	S	ND	ND	ND	-	-	-	-	-	-	-	-	-	-	-	No non-synonymous substitution between AA 350-530	ND	89.80	268.25	HLR-28_lib43286	PRJEB72440	ERR12649864	SAMEA115183846
HLR-46	no	AS-088	Lübeck	2017-04-01	L-41	no	no	HI	NTHi	1034	No	R	2	ND	ND	D350N (GAT/AAT)	-	M377I (ATG/ATT)	-	L389L (TTA/TTG)	-	A502V (GCA/GTA)	-	N526K (AAT/AAA)	V547I (GTT/ATT)	N569S (AAC/AGC)	IIb (+M377I)	ND	91.80	266.64	HLR-46_lib43304	PRJEB72440	ERR12649986	SAMEA115183968
HLR-47	no	AS-090	Lübeck	2017-04-13	L-42	no	no	HI	NTHi	1034	No	R	2	ND	ND	D350N (GAT/AAT)	-	M377I (ATG/ATT)	-	L389L (TTA/TTG)	-	A502V (GCA/GTA)	-	N526K (AAT/AAA)	V547I (GTT/ATT)	N569S (AAC/AGC)	IIb (+M377I)	ND	91.53	319.69	HLR-47_lib43305	PRJEB72440	ERR12649993	SAMEA115183975
HLR-48	no	AS-091	Lübeck	2017-05-04	L-43	no	no	HI	NTHi	203	No	R	1.5	ND	ND	D350N (GAT/AAT)	-	M377I (ATG/ATT)	-	L389L (TTA/TTG)	-	A502V (GCA/GTA)	-	N526K (AAT/AAA)	V547I (GTT/ATT)	N569S (AAC/AGC)	IIb (+M377I)	ND	91.44	372.36	HLR-48_lib43306	PRJEB72440	ERR12650003	SAMEA115183985
HLR-51	no	AS-095	Lübeck	2017-05-31	L-45	no	no	HI	NTHi	395	No	R	1.5	ND	ND	-	-	-	-	-	-	A502V (GCA/GTA)	-	N526K (AAT/AAA)	V547I (GTT/ATT)	N569S (AAC/AGC)	IIb	ND	92.45	295.98	HLR-51_lib43309	PRJEB72440	ERR12650008	SAMEA115183990
HLR-56	no	AS-101	Lübeck	2017-07-12	L-50	no	no	HI	NTHi	14	No	R	2	ND	ND	D350N (GAT/AAT)	-	M377I (ATG/ATT)	-	L389L (TTA/TTG)	-	A502V (GCA/GTA)	-	N526K (AAT/AAA)	V547I (GTT/ATT)	N569S (AAC/AGC)	IIb (+M377I)	ND	91.74	252.12	HLR-56_lib43314	PRJEB72440	ERR12650011	SAMEA115183993
HLR-72	no	AS-123	Lübeck	2017-11-17	L-64	no	no	HI	NTHi	57	No	S	1	ND	ND	-	-	-	-	L389L (TTA/TTG)	-	-	-	N526K (AAT/AAG)	-	-	IIa	ND	83.46	302.20	HLR-72_lib43330	PRJEB72440	ERR12650018	SAMEA115184000
HLR-83	no	AS-146	Lübeck	2018-02-26	L-75	no	no	HI	NTHi	1034	No	R	1.5	ND	ND	D350N (GAT/AAT)	-	M377I (ATG/ATT)	-	L389L (TTA/TTG)	-	A502V (GCA/GTA)	-	N526K (AAT/AAA)	V547I (GTT/ATT)	N569S (AAC/AGC)	IIb (+M377I)	ND	91.22	355.70	HLR-83_lib43341	PRJEB72440	ERR12650023	SAMEA115184005
HLR-222	no	AS-340	Lübeck	2020-12-11	L-201	no	no	HI	NTHi	12	No	S	ND	ND	ND	-	-	-	-	-	-	-	-	-	-	-	No non-synonymous substitution between AA 350-530	ND	90.01	137.35	HLR-222_lib44003	PRJEB72440	ERR12649812	SAMEA115183794
HLR-225	no	AS-343	Lübeck	2021-01-08	L-204	no	no	HI	NTHi	2330	No	S	ND	ND	ND	D350N (GAT/AAT)	-	-	-	L389L (TTA/TTG)	-	-	-	N526K (AAT/AAG)	-	-	IIa	ND	87.30	182.76	HLR-225_lib44006	PRJEB72440	ERR12649814	SAMEA115183796
HLR-228	no	AS-346	Lübeck	Unknown	L-207	no	no	HI	NTHi	1218	No	R	256	ND	ND	-	-	-	-	-	-	A502V (GCA/GTA)	R517H (CGT/CAT)	-	-	-	I	ND	91.37	183.33	HLR-228_lib44009	PRJEB72440	ERR12649817	SAMEA115183799
HLR-273	no	H2528	Würzburg	2016-01-06	2162	no	no	HI	NTHi	107	No	S	0.75	0.047	S	D350N (GAT/AAT)	-	-	-	L389L (TTA/TTG)	-	-	-	N526K (AAT/AAG)	-	-	IIa	ND	91.09	89.23	HLR-273_lib46937	PRJEB72440	ERR12649850	SAMEA115183832
HLR-304	no	H2681	Würzburg	2016-03-29	2312	no	no	HI	NTHi	142	No	S	1	0.047	S	-	-	-	-	-	-	-	-	N526K (AAT/AAG)	V547I (GTT/ATT)	-	IIa	ND	88.92	185.91	HLR-304_lib46968	PRJEB72440	ERR12649876	SAMEA115183858
HLR-350	no	H3072	Würzburg	2016-12-12	2685	no	no	HI	NTHi	134	No	S	1	0.016	S	-	-	-	-	-	-	-	-	-	-	-	No non-synonymous substitution between AA 350-530	ND	88.94	132.05	HLR-350_lib47014	PRJEB72440	ERR12649916	SAMEA115183898
HLR-396	no	H2766	Würzburg	2016-05-16	2394	no	no	HI	NTHi	1034	No	R	1.5	0.094	S	D350N (GAT/AAT)	-	M377I (ATG/ATT)	-	L389L (TTA/TTG)	-	A502V (GCA/GTA)	-	N526K (AAT/AAA)	V547I (GTT/ATT)	N569S (AAC/AGC)	IIb (+M377I)	ND	91.54	222.88	HLR-396_lib48049	PRJEB72440	ERR12649952	SAMEA115183934
HLR-423	no	H2888	Würzburg	2016-08-16	2510	no	no	HI	NTHi	1034	No	S	1	0.094	S	D350N (GAT/AAT)	-	M377I (ATG/ATT)	-	L389L (TTA/TTG)	-	A502V (GCA/GTA)	-	N526K (AAT/AAA)	V547I (GTT/ATT)	N569S (AAC/AGC)	IIb (+M377I)	ND	91.69	205.43	HLR-423_lib48101	PRJEB72440	ERR12649965	SAMEA115183947
HLR-438	no	H2982	Würzburg	2016-10-26	2599	no	no	HI	NTHi	1034	No	R	1.5	0.094	S	D350N (GAT/AAT)	-	M377I (ATG/ATT)	-	L389L (TTA/TTG)	-	A502V (GCA/GTA)	-	N526K (AAT/AAA)	V547I (GTT/ATT)	N569S (AAC/AGC)	IIb (+M377I)	ND	91.92	199.86	HLR-438_lib48114	PRJEB72440	ERR12649971	SAMEA115183953
HLR-482	no	H4139	Würzburg	2018-05-08	3750	no	no	HI	NTHi	1034	No	R	3	0.125	S	D350N (GAT/AAT)	-	M377I (ATG/ATT)	-	L389L (TTA/TTG)	-	A502V (GCA/GTA)	-	N526K (AAT/AAA)	V547I (GTT/ATT)	N569S (AAC/AGC)	IIb (+M377I)	ND	91.27	322.09	HLR-482_lib48147	PRJEB72440	ERR12649995	SAMEA115183977
HLR-514	no	PTHI-13624	Lisbon	2017-01-18	P-11	no	no	HI	NTHi	1034	No	S	1	0.06	S	D350N (GAT/AAT)	-	M377I (ATG/ATT)	-	L389L (TTA/TTG)	-	A502V (GCA/GTA)	-	N526K (AAT/AAA)	V547I (GTT/ATT)	N569S (AAC/AGC)	IIb (+M377I)	ND	91.61	210.17	HLR-514_lib48444	PRJEB26586	ERR11588140	SAMEA113934228
HLR-535	no	PTHI-13826	Lisbon	2018-03-16	P-22	no	no	HI	NTHi	107	No	S	0.5	≤ 0.03	S	D350N (GAT/AAT)	-	-	-	L389L (TTA/TTG)	-	-	-	N526K (AAT/AAG)	-	-	IIa	ND	88.92	142.32	HLR-535_lib48926	PRJEB26586	ERR11588218	SAMEA113934248

## Sheet: Table S4
Table S4: Previously defined PBP3 resistance groups for Haemophilus influenzae.
Group	Subgroup	Type	D350	S357	M377	S385	L389	A437	I449	G490	A502	R517	N526	A530	T532	V547	A554	A561	N569	Reference
I												H								Ubukata 2001, Dabernat 2002, This study
I					I	T						H								Hasegawa 2004
II			N										K							Ubukata 2001
II					I	T	F					H								Hasegawa 2004
II		D	N							E			K	S						Skaare 2010
II		G											K			I	T	E	S	Skaare 2010
II	a	F											K							Dabernat 2002, Skaare 2010, This study
II	b										V		K							Dabernat 2002, This study
II	b	A	N		I						V		K			I			S	Skaare 2010
II	b	C	N		I					E	V		K			I			S	Skaare 2010
II	c	E									T		K							Dabernat 2002, Skaare 2010, This study
II	d								V				K							Dabernat 2002, This study
II	d	B							V				K			I			S	Skaare 2010
III			N	N	I	T	F						K							Ubukata 2001, Dabernat 2002
III						T							K							Hasegawa 2004, Skaare 2014, Osaki 2005 (PBP3 class II)
III = [IV]					I	T							K							Nürnberg 2021, This study, [Hasegawa 2004]
III+ = [V]						T	F						K							Skaare 2014, Osaki 2005 (PBP3 Class III), [Hasegawa 2004]
III+ = [VI]					I	T	F						K							Nürnberg 2021, This study, [Hasegawa 2004]
III-like			N	N	I	T						H			S					Garcia-cobos 2007, Barbosa 2011
III-like						T						H								Skaare 2014, Osaki 2005 (PBP3 class V)
III-like					I	T						H								Nürnberg 2021, This study
III-like +						T	F					H								Skaare 2014, Osaki 2005 (PBP3 class VI)
III-like +					I	T	F					H								Nürnberg 2021, This study
VII						T						H								Hasegawa 2004
VIII					I	T	F						K							Hasegawa 2004
Note the difficulties: different authors have used different variant combinations for the same group name. Further, the same variant combinations were given different group names.
In addition, the length of the transpeptidase domain also differed between publications (e.g. Barbosa 2011: AA 280-571, Deghmane 2019: AA 326-533, Skaare 2014: AA 338-573).
Definitions used in this study are colored and highlighted in bold.

## Sheet: Table S5
Table S5: Previously proposed PBP3 group-specific AA substitutions for 130 β-lactamase negative H. influenzae isolates with stated cefotaxime MIC values (determined using gradient diffusion strips or broth microdilution with EUCAST or CLSI media), and their association with cefotaxime resistance [Nürnberg et al. 2021]. R/S classification of isolates tested using gradient diffusion strips and brot…
PBP3 group [Reference]	Essential AA substitutions							Present in CTX resistant strains (a)	Absent1 in CTX resistant strains (b)	Present in CTX susceptible strains (c)	Absent1 in CTX susceptible strains (d)	Odds ratio (95%CI)	p-value	Specificity % (d/(d+c))	Sensitivity % (a/(a+b))	Comment
	M377I	S385	L389	I449	A502	R517	N526K
I[9]						R517H		0	0	1	6	4.3 (0.1-320.4)	NA	85.7143	#	<6 isolates
II2[9]								6	0	104	6	0.8 (0-16)	0.889013	5.45455	100
IIa[11]							N526K	3	0	27	6	1.7 (0.1-36.1)	0.748966	18.1818	100
IIb[11]					A502V		N526K	1	0	32	6	0.6 (0-16.4)	0.762256	15.7895	100
IIc[11]					A502T		N526K	2	0	41	6	0.8 (0-18.2)	0.878989	12.766	100
IId[11]				I449V			N526K	0	0	4	6	1.4 (0-87.2)	NA	60	#	<6 isolates
III related3								10	0	3	6	39 (1.7-883.7)	0.0213871	66.6667	100
III[10]	M377I	S385T					N526K	0	0	0	6	#	NA	#	#	<6 isolates
III+[14]	M377I	S385T	L389F				N526K	5	0	3	6	20.4 (0.9-488)	0.0624091	66.6667	100
III-like[12]	M377I	S385T				R517H		1	0	0	6	39 (0.5-2883.8)	NA	100	100	<6 isolates
III-like+[14]	M377I	S385T	L389F			R517H		4	0	0	6	117 (1.9-7060.8)	NA	100	100	<6 isolates
Cumulative								23	0	101	6	3 (0.2-55.3)	0.458183	5.60748	100
1includes isolates lacking any reported substitution between codon 350 and 530, and substitution patterns different from any PBP3 group
2all group II isolates irrespective of the group II subgroups
3all group III+, III-like and III-like+ isolates
#no data available for this group
p-values <0.05 marked in bold, NA p-values not calculated for groups with <6 isolates

## Sheet: Table S6
Table S6: Consistency index report obtained from the homoplasy analysis of the ftsI gene in 555 pubMLST isolates
Position gene	ConsistencyIndex	CountsACGT	MinimumNumberChangesOnTree	transpeptidase domain
1533	0.0106383	391:0:164:0	94	yes
1639	0.0106383	269:0:286:0	94	no
705	0.0117647	278:0:277:0	85	no
1809	0.0117647	333:0:0:222	85	no
1048	0.0120482	169:0:386:0	83	yes
1539	0.0120482	432:0:123:0	83	yes
1706	0.0121951	364:0:191:0	82	no
1053	0.0123457	0:167:0:388	81	yes
222	0.0125	300:0:255:0	80	no
1107	0.0128205	188:0:367:0	78	yes
1296	0.012987	195:0:360:0	77	yes
1620	0.012987	0:132:0:423	77	no
159	0.0131579	0:203:0:352	76	no
162	0.0131579	0:268:0:287	76	no
864	0.0133333	141:0:0:414	75	no
702	0.0135135	156:0:0:399	74	no
867	0.0135135	140:0:0:415	74	no
1389	0.0138889	0:305:0:250	72	yes
91	0.0153846	0:335:0:220	65	no
1527	0.0153846	0:444:0:111	65	yes
873	0.015625	373:0:182:0	64	no
421	0.015873	186:0:369:0	63	no
1485	0.015873	456:99:0:0	63	yes
1119	0.0163934	0:462:0:93	61	yes
1272	0.0163934	0:92:0:463	61	yes
1781	0.0163934	0:102:453:0	61	no
1089	0.0169492	0:439:0:116	59	yes
1242	0.0169492	0:466:0:89	59	yes
1245	0.0172414	246:230:0:79	116	yes
716	0.0172414	444:111:0:0	58	no
1377	0.0172414	0:412:0:143	58	yes
494	0.0181818	0:183:0:372	55	no
1524	0.0181818	0:79:0:476	55	yes
1158	0.0192308	0:73:0:482	52	yes
1188	0.0192308	482:0:73:0	52	yes
1104	0.0196078	71:0:0:484	51	yes
1131	0.0196078	0:0:484:71	51	yes
1134	0.0196078	0:483:0:72	51	yes
1152	0.0196078	484:0:71:0	51	yes
1248	0.0196078	449:0:106:0	51	yes
1101	0.02	0:70:0:485	50	yes
1203	0.0208333	478:0:77:0	48	yes
1581	0.0208333	455:0:100:0	48	yes
1716	0.0208333	0:482:0:73	48	no
1578	0.0212766	47:0:71:437	94	yes
1182	0.0217391	0:85:0:470	46	yes
1665	0.021978	391:119:0:45	91	no
927	0.0222222	119:0:436:0	45	no
831	0.0227273	71:0:361:123	88	no
1167	0.0227273	413:0:112:30	88	yes
454	0.0227273	0:0:133:422	44	no
497	0.0227273	134:0:421:0	44	no
654	0.0227273	132:423:0:0	44	no
672	0.0227273	0:421:0:134	44	no
1266	0.0227273	0:61:0:494	44	yes
1410	0.0227273	0:61:0:494	44	yes
1505	0.0227273	0:499:0:56	44	yes
1545	0.0227273	77:0:478:0	44	yes
518	0.0232558	90:0:465:0	43	no
534	0.0232558	132:0:0:423	43	no
655	0.0232558	133:422:0:0	43	no
1428	0.0232558	60:0:495:0	43	yes
1756	0.0238095	0:16:421:118	84	no
480	0.0238095	426:0:129:0	42	no
1236	0.0238095	0:439:0:116	42	yes
792	0.0243902	92:0:463:0	41	no
951	0.0243902	0:91:0:464	41	no
327	0.025	0:470:0:85	40	no
420	0.025	0:121:0:434	40	no
1470	0.0253165	411:0:126:18	79	yes
1353	0.025641	51:0:0:504	39	yes
391	0.0263158	0:0:508:47	38	no
403	0.0263158	0:118:437:0	38	no
1575	0.0263158	499:0:56:0	38	yes
1791	0.0263158	64:0:0:491	38	no
1611	0.027027	507:0:48:0	37	yes
894	0.0277778	91:0:410:54	72	no
834	0.0285714	71:0:484:0	35	no
537	0.0294118	0:119:0:436	34	no
1026	0.029703	280:266:3:6	101	yes
224	0.030303	445:0:110:0	33	no
957	0.030303	0:95:0:460	33	no
1070	0.030303	38:0:517:0	33	yes
1647	0.030303	0:511:0:44	33	no
1683	0.030303	46:0:509:0	33	no
1695	0.030303	46:0:0:509	33	no
1725	0.030303	509:0:46:0	33	no
585	0.03125	38:0:0:517	32	no
1154	0.03125	0:37:518:0	32	yes
1662	0.03125	510:45:0:0	32	no
1783	0.0322581	102:0:452:1	62	no
966	0.0322581	0:0:101:454	31	no
1137	0.0322581	36:0:0:519	31	yes
1179	0.0322581	36:0:0:519	31	yes
1434	0.0327869	0:40:456:59	61	yes
1632	0.0338983	467:36:0:52	59	no
19	0.0344828	0:100:0:455	29	no
39	0.0344828	455:0:100:0	29	no
1254	0.0344828	0:35:0:520	29	yes
1401	0.0344828	0:520:0:35	29	yes
90	0.0357143	99:0:456:0	28	no
1308	0.0357143	0:485:0:70	28	yes
1356	0.0357143	38:517:0:0	28	yes
1566	0.037037	513:0:0:42	27	yes
1098	0.0377358	480:0:4:71	53	yes
64	0.0384615	50:0:505:0	26	no
100	0.0384615	0:96:459:0	26	no
330	0.0384615	57:0:498:0	26	no
549	0.0384615	451:0:0:104	26	no
1464	0.0384615	0:31:0:524	26	yes
1469	0.0384615	31:0:524:0	26	yes
1550	0.0384615	31:0:524:0	26	yes
1518	0.04	2:479:0:74	50	yes
683	0.04	0:522:0:33	25	no
684	0.04	0:33:0:522	25	no
1351	0.04	33:522:0:0	25	yes
1569	0.04	0:40:0:515	25	yes
267	0.0408163	95:0:403:57	49	no
1542	0.0416667	32:0:0:523	24	yes
1548	0.0416667	523:0:32:0	24	yes
1422	0.0434783	0:62:1:492	46	yes
558	0.0434783	0:454:0:101	23	no
675	0.0434783	0:95:0:460	23	no
1806	0.0434783	0:514:0:41	23	no
1692	0.0444444	0:495:46:14	45	no
364	0.047619	534:21:0:0	21	no
1365	0.047619	0:510:0:45	21	yes
1807	0.047619	50:0:505:0	21	no
816	0.05	22:0:533:0	20	no
1380	0.05	0:0:30:525	20	yes
1383	0.05	0:0:30:525	20	yes
357	0.0526316	21:0:534:0	19	no
981	0.0526316	0:45:0:510	19	no
1323	0.0526316	0:22:0:533	19	yes
1503	0.0540541	3:481:0:71	37	yes
370	0.0555556	45:510:0:0	18	no
657	0.0555556	92:0:463:0	18	no
1515	0.0555556	534:0:21:0	18	yes
1812	0.0555556	0:531:0:24	18	no
63	0.0571429	1:417:0:137	35	no
924	0.0588235	1:508:0:46	34	no
1722	0.0588235	1:0:508:46	34	no
541	0.0588235	0:25:0:530	17	no
817	0.0588235	0:0:40:515	17	no
1594	0.0588235	535:0:0:20	17	yes
168	0.0606061	0:70:6:479	33	no
1743	0.0606061	16:0:509:30	33	no
374	0.0625	0:493:38:24	32	no
141	0.0625	0:0:80:475	16	no
166	0.0625	0:0:24:531	16	no
180	0.0625	508:0:47:0	16	no
1335	0.0625	536:0:19:0	16	yes
1350	0.0625	0:41:0:514	16	yes
1455	0.0645161	0:34:2:519	31	yes
1782	0.0645161	28:16:0:511	31	no
210	0.0666667	59:495:1:0	30	no
921	0.0666667	6:514:0:35	30	no
600	0.0666667	0:20:0:535	15	no
768	0.0666667	0:534:0:21	15	no
1593	0.0666667	0:17:0:538	15	yes
402	0.0714286	0:503:0:52	14	no
1320	0.0714286	0:19:0:536	14	yes
1588	0.0714286	0:0:539:16	14	yes
1644	0.0714286	14:0:541:0	14	no
1808	0.0714286	535:0:20:0	14	no
1801	0.0740741	519:20:16:0	27	no
1347	0.0769231	10:25:0:520	26	yes
1512	0.0769231	32:0:521:2	26	yes
483	0.0769231	0:37:0:518	13	no
828	0.0769231	0:15:0:540	13	no
1653	0.0769231	0:26:0:529	13	no
1771	0.0769231	539:0:16:0	13	no
1758	0.0789474	503:1:36:15	38	no
891	0.0833333	1:59:0:495	24	no
318	0.0833333	18:0:537:0	12	no
1227	0.0833333	532:0:23:0	12	yes
1669	0.0833333	0:14:0:541	12	no
380	0.0909091	540:15:0:0	11	no
1257	0.0909091	21:0:534:0	11	yes
1309	0.0909091	0:0:542:13	11	yes
1345	0.0909091	542:0:13:0	11	yes
1599	0.0909091	14:0:541:0	11	yes
1779	0.0909091	541:0:14:0	11	no
1074	0.0952381	0:27:2:526	21	yes
1504	0.0952381	20:0:528:7	21	yes
1629	0.1	0:13:0:542	10	no
1686	0.1	0:13:0:542	10	no
1689	0.1	0:13:0:542	10	no
1737	0.1	0:0:13:542	10	no
1767	0.105263	16:533:0:6	19	no
126	0.111111	539:0:16:0	9	no
531	0.111111	25:0:530:0	9	no
540	0.111111	0:0:17:538	9	no
1506	0.117647	536:0:2:17	17	yes
618	0.125	544:11:0:0	8	no
933	0.125	545:0:0:10	8	no
1530	0.125	0:535:0:20	8	yes
1684	0.133333	1:14:540:0	15	no
1161	0.142857	1:24:0:530	14	yes
82	0.142857	7:548:0:0	7	no
186	0.142857	546:0:9:0	7	no
1092	0.142857	8:0:0:547	7	yes
1165	0.142857	0:8:0:547	7	yes
1224	0.142857	8:0:547:0	7	yes
1797	0.153846	2:0:14:539	13	no
1776	0.166667	14:0:540:1	12	no
1794	0.166667	13:2:0:540	12	no
135	0.166667	6:0:549:0	6	no
505	0.166667	533:0:22:0	6	no
846	0.166667	25:0:530:0	6	no
1155	0.166667	0:8:0:547	6	yes
1759	0.166667	22:0:533:0	6	no
812	0.2	0:550:0:5	5	no
840	0.2	0:7:0:548	5	no
984	0.2	0:0:548:7	5	no
999	0.2	7:0:0:548	5	no
184	0.25	0:0:550:5	4	no
597	0.25	4:0:551:0	4	no
801	0.25	7:0:548:0	4	no
928	0.25	550:0:5:0	4	no
1020	0.25	551:0:4:0	4	yes
1102	0.25	5:0:550:0	4	yes
1209	0.25	550:0:5:0	4	yes
21	0.333333	20:0:535:0	3	no
759	0.333333	0:548:7:0	3	no
939	0.333333	549:0:6:0	3	no
1416	0.333333	3:0:552:0	3	yes
1532	0.333333	0:3:0:552	3	yes
1682	0.333333	3:552:0:0	3	no
1760	0.333333	0:552:0:3	3	no
1596	0.5	2:2:0:551	4	yes
1651	0.5	3:0:551:1	4	no
61	0.5	553:0:2:0	2	no
98	0.5	553:0:2:0	2	no
148	0.5	0:536:0:19	2	no
315	0.5	0:550:0:5	2	no
321	0.5	2:0:553:0	2	no
396	0.5	0:2:0:553	2	no
507	0.5	0:552:0:3	2	no
573	0.5	2:0:0:553	2	no
747	0.5	553:0:2:0	2	no
870	0.5	0:0:553:2	2	no
879	0.5	553:0:2:0	2	no
880	0.5	0:0:550:5	2	no
936	0.5	2:0:553:0	2	no
960	0.5	0:553:0:2	2	no
975	0.5	553:0:0:2	2	no
996	0.5	0:553:0:2	2	no
1042	0.5	551:0:4:0	2	yes
1049	0.5	553:0:2:0	2	yes
1056	0.5	2:0:553:0	2	yes
1176	0.5	548:0:7:0	2	yes
1299	0.5	2:0:0:553	2	yes
1371	0.5	2:0:0:553	2	yes
1458	0.5	553:0:2:0	2	yes
1467	0.5	0:2:553:0	2	yes
1479	0.5	2:0:553:0	2	yes
1488	0.5	553:0:2:0	2	yes
1500	0.5	553:0:2:0	2	yes
1521	0.5	0:553:0:2	2	yes
1554	0.5	2:0:553:0	2	yes
1555	0.5	553:0:0:2	2	yes
1557	0.5	2:0:0:553	2	yes
1560	0.5	553:0:2:0	2	yes
1584	0.5	0:2:0:553	2	yes
1587	0.5	0:0:553:2	2	yes
1602	0.5	0:0:2:553	2	yes
1652	0.5	553:2:0:0	2	no
1825	0.5	2:0:553:0	2	no
369	0.666667	2:0:552:1	3	no
888	0.666667	1:0:552:2	3	no
822	0.75	2:1:551:1	4	no

## Sheet: Table S7
Table S7: Summary of 44 ftsI variants resulting in PBP3 substitutions and occurring in a minimum of 10 isolates of the clinical cohort. Resistance group substitutions (cf. Suppl. Table S4, bold) and top 5 homoplasy substitutions in the public cohort are denoted, as well as top 5 substitutions in the GWAS of the clinical cohort. Joint model p-values based on MIC and based on resistance status (R/S…
					Joint model					GWAS
PBP3 substitution	Codon change	Genomic ID (ID_position_allele)	Group variant	Top 5 homoplasy	p-value MIC	significance MIC	p-value R/S	significance R/S	Both joint models	GWAS p-value MIC	GWAS p-value R/S	Top 5 GWAS
E603D	GAA/GAT	ID_1688312_A		X	0.03848	*	0.813652			0.135354	0.122349
E603K	GAA/AAA	ID_1688314_T			0.82166		0.704711			0.000548689	0.0834922
I601V / T591A / N589K / A586P	ATT/GTT / ACA/GCA / AAC/AAA / GCA/CCA	ID_1688320_C / ID_1688350_C / ID_1688354_T / ID_1688365_G			0.3833		0.742109			0.000151904	0.000177555
A595T / S594T	GCA/ACA / AGT/ACT	ID_1688338_T / ID_1688340_G			0.63565		0.763728			0.000959098	0.000126842
S594R	AGT/AGA	ID_1688339_T			0.89839		0.193771			1.82972e-06	2.33333e-07
A587V	GCT/GTT	ID_1688361_A			0.63368		0.228102			0.0822841	0.230504
A586S	GCA/TCA	ID_1688365_A			0.08966	.	0.749744			0.00119302	0.00135921
N569S	AAC/AGC	ID_1688415_C		X	0.01335	*	0.67766			3.1062e-09	7.27022e-11	X
V547I	GTT/ATT	ID_1688482_T		X	0.00456	**	0.007842	**	X	1.10327e-10	6.71901e-11	X
A530S	GCA/TCA	ID_1688533_A			0.13913		0.93316			0.156923	0.814799
N526K	AAT/AAA	ID_1688543_T	X		0.98016		0.1698			6.39506e-12	6.36107e-11	X
N526K	AAT/AAG	ID_1688543_C	X		0.00816	**	0.067751	.	X	4.3356e-05	0.015259
A502V	GCA/GTA	ID_1688616_A	X		0.01385	*	0.020095	*	X	2.25199e-12	6.55257e-11	X
A502T	GCA/ACA	ID_1688617_T	X		0.02281	*	0.842708			0.0376404	0.0497782
G490E	GGA/GAA	ID_1688652_T			0.60204		0.479526			0.00100633	0.0430035
R451S	CGT/AGT	ID_1688770_T			0.33972		0.040399	*		2.87868e-05	0.000231107
I449V	ATT/GTT	ID_1688776_C	X		0.54438		0.429933			0.212232	0.230504
S385T	AGT/ACT	ID_1688967_G	X		0.0321	*	0.988446			1.18783e-05	0.981614
M377I	ATG/ATT	ID_1688990_A	X		0.17561		0.036955	*		2.48578e-14	4.36078e-15	X
S357N	AGC/AAC	ID_1689051_T	X		0.87489		0.069005	.		7.05118e-06	0.00231794
D350N	GAT/AAT	ID_1689073_T	X	X	0.66512		0.17364			2.43108e-08	5.19465e-08
A239E	GCA/GAA	ID_1689405_T			0.12732		0.585945			0.642203	0.33683
T228I	ACT/ATT	ID_1689438_A			0.40237		0.894306			0.0121193	0.00159872
L219M	CTG/ATG	ID_1689466_T			0.84666		0.994216			0.542724	0.566041
R173K	AGA/AAA	ID_1689603_T			0.48926		0.523079			0.0418934	0.041592
S166N	AGT/AAT	ID_1689624_T			0.32885		0.999392			0.64425	0.325861
L165S	TTA/TCA	ID_1689627_G			0.39697		0.191069			0.00118827	4.63867e-06
S152A	TCT/GCT	ID_1689667_C			0.18557		0.99651			0.965062	0.19676
E141K	GAA/AAA	ID_1689700_T			0.97964		0.818763			0.00149465	0.000740395
E135Q	GAA/CAA	ID_1689718_G			0.18343		0.025341	*		0.563363	0.233491
A131S	GCA/TCA	ID_1689730_A			0.99225		0.995941			0.00317302	0.000322421
A125V	GCG/GTG	ID_1689747_A			0.2143		0.999031			0.299331	0.121952
L124I	CTT/ATT	ID_1689751_T			0.90071		0.994069			0.0344186	0.0200392
N122H	AAT/CAT	ID_1689757_G			0.29143		0.998695			0.144816	0.0770885
N75S	AAT/AGT	ID_1689897_C			0.05291	.	0.100836			0.168146	0.453465
C56G	TGT/GGT	ID_1689955_C			0.21021		0.182956			0.0404057	0.000592244
V34L	GTG/CTG	ID_1690021_G			0.42905		0.998345			0.00786008	0.589002
P31S	CCT/TCT	ID_1690030_A		X	0.81908		0.816869			0.272291	0.616046
A22T	GCA/ACA	ID_1690057_T			0.68519		0.114697			0.00905262	0.0113855
S7P	TCG/CCG	ID_1690102_G			0.38265		0.998776			0.00475517	0.358982

## Sheet: Table S8
Table S8: Haplotypes across 44 protein-altering ftsI variants observed within a minimum of 10 from 247 isolates, ordered by frequency. Codon annotation in the header is in gene direction (reverse strand), variant alleles within the table are provided in genome direction (forward strand). Resistance group substitutions (cf. Suppl. Table S4) are provided in bold , variants resulting in PBP3 transpe…
		E603D (GAA/GAT)	E603K (GAA/AAA)	I601V (ATT/GTT)	A595T (GCA/ACA)	S594R (AGT/AGA)	S594T (AGT/ACT)	T591A (ACA/GCA)	N589K (AAC/AAA)	A587V (GCT/GTT)	A586S (GCA/TCA)	A586P (GCA/CCA)	N569S (AAC/AGC)	V547I (GTT/ATT)	A530S (GCA/TCA)	N526K (AAT/AAA)	N526K (AAT/AAG)	A502V (GCA/GTA)	A502T (GCA/ACA)	G490E (GGA/GAA)	R451S (CGT/AGT)	I449V (ATT/GTT)	S385T (AGT/ACT)	M377I (ATG/ATT)	S357N (AGC/AAC)	D350N (GAT/AAT)	A239E (GCA/GAA)	T228I (ACT/ATT)	L219M (CTG/ATG)	R173K (AGA/AAA)	S166N (AGT/AAT)	L165S (TTA/TCA)	S152A (TCT/GCT)	E141K (GAA/AAA)	E135Q (GAA/CAA)	A131S (GCA/TCA)	A125V (GCG/GTG)	L124I (CTT/ATT)	N122H (AAT/CAT)	N75S (AAT/AGT)	C56G (TGT/GGT)	V34L (GTG/CTG)	P31S (CCT/TCT)	A22T (GCA/ACA)	S7P (TCG/CCG)
haplotype ID	frequency	ID_1688312_A	ID_1688314_T	ID_1688320_C	ID_1688338_T	ID_1688339_T	ID_1688340_G	ID_1688350_C	ID_1688354_T	ID_1688361_A	ID_1688365_A	ID_1688365_G	ID_1688415_C	ID_1688482_T	ID_1688533_A	ID_1688543_T	ID_1688543_C	ID_1688616_A	ID_1688617_T	ID_1688652_T	ID_1688770_T	ID_1688776_C	ID_1688967_G	ID_1688990_A	ID_1689051_T	ID_1689073_T	ID_1689405_T	ID_1689438_A	ID_1689466_T	ID_1689603_T	ID_1689624_T	ID_1689627_G	ID_1689667_C	ID_1689700_T	ID_1689718_G	ID_1689730_A	ID_1689747_A	ID_1689751_T	ID_1689757_G	ID_1689897_C	ID_1689955_C	ID_1690021_G	ID_1690030_A	ID_1690057_T	ID_1690102_G
H1	24	T	C	T	T	T	G	T	G	G	A	C	C	T	C	T	A	A	C	C	G	T	C	A	C	T	T	G	G	C	C	G	A	C	C	C	G	G	T	T	A	C	G	T	A
H2	23	T	C	T	C	A	C	T	G	G	C	C	T	C	A	A	C	G	C	T	G	T	C	C	C	T	G	G	G	C	C	A	A	C	C	C	G	G	T	T	A	C	A	C	A
H3	15	T	C	T	C	A	C	T	G	G	C	C	T	C	C	A	A	G	C	C	G	T	C	C	C	C	T	G	G	T	C	A	A	T	C	C	G	G	T	T	A	C	A	C	A
H4	14	A	T	T	T	A	G	T	G	G	A	C	C	T	C	A	A	G	C	C	G	T	C	C	C	T	T	G	T	C	T	G	C	C	G	C	G	G	T	C	A	G	G	C	G
H5	11	A	C	T	T	A	G	T	G	G	A	C	C	T	C	A	C	G	C	C	G	C	C	C	C	C	T	G	G	T	C	A	A	T	C	C	G	G	T	T	A	C	A	C	A
H6	11	T	C	T	T	T	G	T	G	G	A	C	C	T	C	T	A	A	C	C	T	T	C	A	C	T	T	G	G	C	C	G	A	C	C	C	G	G	T	T	A	C	G	T	A
H7	6	T	C	T	C	A	C	T	G	G	C	C	T	C	C	A	A	G	C	C	G	T	C	C	C	C	T	G	G	C	C	G	A	C	C	C	G	G	T	T	A	C	A	C	A
H8	6	A	C	C	C	A	C	C	T	G	C	G	C	T	C	T	A	A	C	T	T	T	C	C	C	C	T	G	G	T	C	A	A	T	C	C	G	G	T	T	A	C	A	C	A
H9	6	T	C	T	C	A	C	T	G	G	C	C	T	C	C	A	A	G	C	C	G	T	C	C	C	C	T	G	G	C	C	A	A	C	C	C	G	G	T	T	A	C	G	C	A
H10	5	A	C	C	C	A	C	C	T	A	C	G	T	C	C	T	A	A	C	C	G	T	C	C	C	C	T	G	G	T	C	A	A	T	C	C	G	G	T	T	A	C	A	C	A
H11	5	A	C	C	C	A	C	C	T	G	C	G	C	T	C	T	A	A	C	T	T	T	C	A	C	T	T	A	T	C	T	G	C	C	G	A	G	T	T	C	C	G	G	C	G
H12	5	A	C	C	C	A	C	C	T	G	C	G	C	T	C	T	A	A	C	T	T	T	C	A	C	T	T	A	T	C	T	G	C	C	G	A	A	G	G	C	C	C	A	C	A
H13	4	T	C	T	C	A	C	T	G	G	A	C	T	C	C	A	C	G	C	C	G	T	C	C	C	C	T	G	G	C	C	A	A	T	C	C	G	G	T	T	A	C	G	T	A
H14	4	A	C	T	C	A	C	T	G	G	C	C	T	T	A	A	C	G	C	C	G	T	C	C	C	C	G	G	G	C	C	A	A	C	C	C	G	G	T	T	A	C	A	C	A
H15	4	T	C	T	C	A	C	T	G	G	C	C	T	T	C	A	A	G	C	C	G	T	C	C	C	C	G	G	G	C	C	A	A	C	C	C	G	G	T	T	A	C	A	C	A
H16	4	T	C	T	C	A	C	T	G	G	C	C	T	C	C	A	A	G	C	C	G	T	C	C	C	C	T	G	G	C	C	A	A	T	C	C	G	G	T	T	A	C	G	T	A
H17	4	A	C	T	C	A	C	T	G	G	C	C	T	C	C	A	A	G	C	C	G	T	C	C	C	C	T	G	G	C	C	A	A	C	C	C	G	G	T	T	A	C	G	T	A
H18	3	A	C	T	T	A	G	T	G	G	A	C	T	T	C	A	C	G	C	T	G	T	C	C	C	C	G	G	G	C	C	A	A	C	C	C	G	G	T	T	A	C	A	C	A
H19	3	T	C	T	C	A	C	T	G	G	C	C	C	T	C	A	C	G	C	C	G	T	G	A	T	T	G	G	G	C	C	A	A	C	C	C	G	G	T	T	A	C	A	C	A
H20	3	T	C	T	C	A	C	T	G	G	C	C	T	C	C	A	A	A	C	C	G	T	C	C	C	C	T	G	G	C	C	A	A	C	C	C	G	G	T	T	A	C	G	C	A
H21	3	A	C	T	T	A	G	T	G	G	A	C	C	T	C	A	C	A	C	C	G	T	C	C	C	T	T	A	T	C	T	G	C	C	C	A	A	G	G	C	C	G	G	C	G
H22	3	T	C	T	C	A	C	T	G	G	C	C	C	T	C	T	A	A	C	C	T	T	C	A	C	T	T	G	G	C	C	G	A	C	C	C	G	G	T	T	A	C	G	C	A
H23	3	A	C	T	C	A	C	T	G	G	C	C	T	C	C	A	A	G	C	C	G	T	C	C	C	C	T	G	G	C	C	A	A	T	C	C	G	G	T	T	A	C	A	C	A
H24	3	A	C	C	C	A	C	C	T	G	C	G	C	T	C	T	A	A	C	T	T	T	C	A	C	T	T	A	T	C	T	G	C	C	C	C	G	G	T	T	A	C	A	C	A
H25	3	T	C	T	C	A	C	T	G	G	C	C	T	C	C	A	A	G	C	C	G	T	C	C	C	C	G	G	G	C	C	A	A	C	C	C	G	G	T	T	A	C	G	C	A
H26	3	T	C	T	C	A	C	T	G	G	C	C	T	C	C	A	A	G	C	C	G	T	C	C	C	C	T	G	G	T	C	A	A	T	C	C	G	G	T	T	A	C	G	C	A
H27	3	A	C	T	C	A	C	T	G	G	C	C	T	T	C	A	A	G	C	C	G	T	C	C	C	C	G	G	G	C	C	A	A	C	C	C	G	G	T	T	A	C	A	C	A
H28	2	A	C	C	C	A	C	C	T	A	C	G	C	T	C	T	A	A	C	C	G	T	C	C	C	T	T	G	G	C	C	G	A	C	C	C	G	G	T	T	A	C	A	C	A
H29	2	A	C	T	C	A	C	T	G	G	C	C	C	T	C	A	C	G	C	C	G	C	C	A	C	C	T	G	G	C	C	A	A	C	C	C	G	G	T	T	A	C	G	T	A
H30	2	A	C	C	C	A	C	C	T	A	C	G	C	T	C	T	A	A	C	C	G	T	C	C	C	C	T	G	G	C	C	A	A	C	C	C	G	G	T	T	A	C	G	C	A
H31	2	A	C	C	C	A	C	C	T	G	C	G	C	T	C	T	A	A	C	T	T	T	C	A	C	T	T	A	T	C	T	G	C	C	G	A	G	T	T	C	C	C	A	C	A
H32	2	A	C	C	C	A	C	C	T	G	C	G	C	T	C	T	A	A	C	C	G	T	C	C	C	T	T	A	T	C	T	G	C	C	G	A	A	G	G	C	C	G	G	C	G
H33	2	A	C	T	T	A	G	T	G	G	A	C	C	T	C	A	A	G	C	C	G	T	C	C	C	T	T	A	T	C	T	G	C	C	G	A	G	T	T	C	C	C	A	C	A
H34	2	A	T	T	C	A	C	T	G	G	C	C	C	T	C	A	A	G	C	C	G	T	C	C	C	T	T	G	T	C	T	G	C	C	G	C	G	G	T	C	A	G	G	C	G
H35	2	T	C	T	C	A	C	T	G	G	C	C	T	T	C	A	A	G	C	C	G	T	C	C	C	C	T	G	G	C	C	A	A	C	C	C	G	G	T	T	A	C	G	C	A
H36	2	T	C	T	C	A	C	T	G	G	A	C	T	C	C	A	A	G	C	C	G	T	C	C	C	C	T	G	G	C	C	A	A	T	C	C	G	G	T	T	A	C	G	T	A
H37	2	A	C	C	C	A	C	C	T	G	C	G	C	T	C	T	A	A	C	T	G	T	C	C	C	C	T	G	G	T	C	A	A	T	C	C	G	G	T	T	A	C	A	C	A
H38	1	A	T	T	C	A	C	T	G	G	C	C	C	T	C	A	C	G	T	C	G	T	C	C	C	T	T	G	T	C	T	G	C	C	G	C	G	G	T	C	A	G	G	C	G
H39	1	T	C	T	C	A	C	T	G	G	A	C	C	T	C	T	A	A	C	C	T	T	G	A	T	T	T	G	G	C	C	G	A	C	C	C	G	G	T	T	A	C	G	C	A
H40	1	A	T	T	C	A	C	T	G	G	C	C	C	T	C	A	C	G	T	C	G	T	C	C	C	T	T	G	G	C	C	G	A	C	C	C	G	G	T	T	A	C	A	C	A
H41	1	A	C	T	T	A	G	T	G	G	C	C	C	T	C	A	C	G	T	C	G	T	C	C	C	C	T	A	T	T	C	A	A	T	C	C	G	G	T	T	A	C	A	C	A
H42	1	T	C	T	T	T	G	T	G	G	A	C	C	T	C	T	A	A	C	C	G	T	C	A	C	T	T	G	G	C	C	G	A	C	C	C	G	G	T	T	A	C	A	C	A
H43	1	T	C	T	T	T	G	T	G	G	A	C	C	T	C	T	A	A	C	C	G	T	C	A	C	T	T	G	G	C	C	A	A	T	C	C	G	G	T	T	A	C	G	C	A
H44	1	T	C	T	C	A	C	T	G	G	C	C	T	C	A	A	C	G	C	T	G	T	C	C	C	C	T	G	G	C	C	G	A	C	C	C	G	G	T	T	A	C	A	C	A
H45	1	T	C	T	C	A	C	T	G	G	C	C	T	T	C	T	A	A	C	C	G	T	C	C	C	T	T	G	G	T	C	A	A	T	C	C	G	G	T	T	A	C	A	C	A
H46	1	T	C	T	C	A	C	T	G	G	C	C	T	C	A	A	C	G	C	T	G	T	C	C	C	T	T	G	G	T	C	A	A	T	C	C	G	G	T	T	A	C	A	C	A
H47	1	T	C	T	T	T	G	T	G	G	A	C	C	T	C	A	A	G	C	C	T	T	G	A	T	T	T	G	G	C	C	G	A	C	C	C	G	G	T	T	A	C	G	T	A
H48	1	A	C	T	T	A	G	T	G	G	A	C	T	C	C	A	C	G	C	C	G	T	C	C	C	C	T	G	G	C	C	G	A	C	C	C	G	G	T	T	A	C	A	C	A
H49	1	T	C	T	C	A	C	T	G	G	C	C	T	C	C	A	C	G	T	C	G	T	C	C	C	T	T	A	T	C	T	G	C	C	G	A	A	G	G	T	A	C	A	C	A
H50	1	T	C	T	C	A	C	T	G	G	C	C	T	C	A	A	C	G	C	T	G	T	G	A	T	T	G	G	G	C	C	A	A	C	C	C	G	G	T	T	A	C	A	C	A
H51	1	T	C	T	C	A	C	T	G	G	C	C	T	C	C	A	C	G	T	C	G	T	C	C	C	C	G	G	G	C	C	A	A	C	C	C	G	G	T	T	A	C	A	C	A
H52	1	T	C	T	C	A	C	T	G	G	C	C	T	T	C	A	A	G	C	C	G	T	C	C	C	C	T	G	G	C	C	A	A	C	C	C	G	G	T	T	A	C	A	C	A
H53	1	A	T	T	C	A	C	T	G	G	C	C	C	T	C	A	A	G	C	C	G	T	C	C	C	C	T	G	T	C	T	G	C	T	C	C	G	G	T	T	A	C	A	C	A
H54	1	A	C	C	C	A	C	C	T	A	C	G	C	T	C	A	C	A	C	C	G	T	C	C	T	T	T	G	T	C	T	G	C	C	G	A	G	T	T	T	A	C	A	C	A
H55	1	A	T	T	C	A	C	T	G	G	C	C	C	T	C	A	C	G	T	C	G	T	C	C	C	T	T	A	T	C	T	G	C	C	G	A	G	T	T	C	C	C	A	C	A
H56	1	T	C	T	T	T	G	T	G	G	A	C	C	T	C	A	C	G	T	C	G	T	C	C	C	T	T	A	T	C	T	G	C	C	G	A	A	G	G	C	C	C	G	C	A
H57	1	A	C	C	C	A	C	C	T	G	C	G	C	T	C	T	A	A	C	T	T	T	G	A	C	T	T	A	T	C	T	G	C	C	G	A	G	T	T	C	A	C	A	C	A
H58	1	A	C	T	C	A	C	T	G	G	C	C	T	C	C	A	A	G	C	C	G	T	C	C	C	C	T	G	G	C	C	A	A	C	C	C	G	G	T	T	A	C	G	C	A
H59	1	A	C	T	C	A	C	T	G	G	C	C	C	T	C	A	A	G	C	C	G	T	C	C	C	T	T	G	T	C	T	G	C	C	G	C	G	T	T	C	A	G	G	C	G
H60	1	T	C	T	C	A	C	T	G	G	C	C	T	C	C	A	A	G	C	C	G	T	C	C	C	C	T	G	G	C	C	A	A	T	C	C	G	G	T	T	A	C	G	C	A
H61	1	T	C	T	C	A	C	T	G	G	C	C	C	T	C	A	C	G	C	C	G	T	G	A	T	T	T	G	G	C	C	A	A	C	C	C	G	G	T	T	A	C	G	C	A
H62	1	A	T	T	C	A	C	T	G	G	C	C	C	T	C	A	A	G	C	C	G	T	C	C	C	C	T	G	T	C	T	G	C	C	G	C	G	G	T	C	A	G	G	C	G
H63	1	A	C	T	T	A	G	T	G	G	A	C	C	T	C	A	A	G	C	C	G	T	G	A	T	T	T	G	G	C	C	A	C	C	C	C	G	G	T	T	A	C	A	C	A
H64	1	T	C	T	T	T	G	T	G	G	A	C	C	T	C	A	C	A	C	C	G	T	C	C	T	C	G	G	G	C	C	A	A	C	C	C	G	G	T	T	A	C	A	C	A
H65	1	T	C	T	C	A	C	T	G	G	C	C	T	T	C	A	C	G	T	C	G	T	C	C	C	C	T	G	G	T	C	A	A	T	C	C	G	G	T	T	A	C	A	C	A
H66	1	T	C	T	C	A	C	T	G	G	C	C	T	T	C	T	A	A	C	T	T	T	C	C	C	C	T	G	G	T	C	A	A	T	C	C	G	G	T	T	A	C	G	T	A
H67	1	A	C	T	T	A	G	T	G	G	A	C	C	T	C	T	A	A	C	C	G	T	C	C	C	C	T	G	G	C	C	A	A	T	C	C	G	G	T	T	A	C	G	T	A
H68	1	A	C	T	T	A	G	T	G	G	C	C	C	T	C	A	C	G	T	C	G	T	C	C	C	T	T	A	T	C	T	G	C	C	G	A	G	T	T	T	A	C	A	C	A
H69	1	A	C	C	C	A	C	C	T	G	C	G	C	T	C	T	A	A	C	T	T	T	C	A	C	T	T	A	T	C	T	G	C	C	G	A	G	T	T	C	C	C	G	C	A
H70	1	T	C	T	C	A	C	T	G	G	C	C	T	T	C	A	C	G	T	C	G	T	C	C	C	C	T	G	G	C	T	G	C	C	G	A	G	T	T	C	C	G	G	C	A
H71	1	T	C	T	T	T	G	T	G	G	A	C	C	T	C	T	A	A	C	C	G	T	C	C	C	C	T	G	G	T	C	A	A	T	C	C	G	G	T	T	A	C	A	C	A
H72	1	A	T	T	C	A	C	T	G	G	C	C	C	T	C	A	C	G	T	C	G	T	C	C	C	C	T	G	G	C	C	A	A	C	C	C	G	G	T	T	A	C	G	C	A
H73	1	T	C	T	T	T	G	T	G	G	A	C	C	T	C	T	A	A	C	C	T	T	C	A	C	T	T	G	G	T	C	A	A	T	C	C	G	G	T	T	A	C	A	C	A
H74	1	A	C	T	T	A	G	T	G	G	C	C	C	T	C	A	C	G	T	C	G	T	C	C	C	T	T	G	G	T	C	A	A	T	C	C	G	G	T	T	A	C	A	C	A
H75	1	A	C	T	T	A	G	T	G	G	C	C	C	T	C	A	C	G	T	C	G	T	C	C	C	C	T	G	G	C	C	G	A	C	C	C	G	G	T	T	A	C	A	C	A
H76	1	A	C	T	C	A	C	T	G	G	C	C	C	T	C	A	A	G	C	C	G	T	C	C	C	C	T	G	G	T	C	A	A	T	C	C	G	G	T	T	A	C	G	C	A
H77	1	A	C	C	C	A	C	C	T	A	C	G	C	T	C	A	C	G	C	T	T	T	C	C	C	C	T	G	T	C	C	A	A	C	C	C	G	G	T	T	A	C	G	C	A
H78	1	T	C	T	C	A	C	T	G	G	A	C	C	T	C	T	A	A	C	C	T	T	C	A	C	T	T	G	G	C	C	G	A	C	C	C	G	G	T	T	A	C	G	T	A
H79	1	T	C	T	C	A	C	T	G	G	C	C	T	C	C	A	A	G	C	C	G	T	C	C	C	C	T	G	G	C	C	A	A	C	C	C	A	G	T	C	A	G	G	C	G
H80	1	A	C	T	T	T	G	T	G	G	A	C	C	T	C	A	A	G	C	C	G	T	G	A	T	T	T	G	G	C	C	A	A	C	C	C	G	G	T	T	A	C	G	C	A
H81	1	A	C	T	T	A	G	T	G	G	A	C	C	T	C	A	C	G	T	C	G	T	C	C	C	T	T	A	T	C	T	G	C	C	G	A	G	T	T	C	A	G	G	C	G
H82	1	T	C	T	C	A	C	T	G	G	C	C	C	T	C	A	C	G	T	C	G	T	C	C	C	T	T	G	G	C	C	A	A	C	C	C	G	G	T	T	A	C	G	C	A
H83	1	A	C	T	T	A	G	T	G	G	C	C	C	T	C	A	C	G	T	C	G	T	C	C	C	T	T	A	T	C	T	G	A	C	C	C	G	G	T	T	A	C	G	C	A
